# Supplementary material for: A feed-forward loop between lncARSR and YAP activity promotes expansion of renal tumour-initiating cells
Source: Nat Commun. 2016 Nov 25;7:12692. doi: 10.1038/ncomms12692 (PMC5133634; doi:10.1038/ncomms12692)
Supplement: Supplementary Data 1 — Contains the raw data of mass spectrometry analysis of the protein band pulled down by lncARSR. [file ncomms12692-s2.xls]

## Sheet: R15126_4_1275A
Supplementary data1. A Feed Forward Loop between lncARSR and YAP Activity Promotes Expansion of Renal Tumor-Initiating Cells
	Reference	PepCount	UniquePepCount	CoverPercent	MW	PI	IdentifiedName
	File, Scan(s)	Sequence	MH+	Diff(MH+)	Charge	Rank	XC	DeltaCn	Sp	RSp	Ions	PI	GroupCount	ProteinCount
$1-1		66	22	0.356	70898	5.37	sp|P11142|HSP7C_HUMAN Heat shock cognate 71 kDa protein OS=Homo sapiens GN=HSPA8 PE=1 SV=1
$1-2		66	22	0.356	70898	5.37	tr|V9HW22|V9HW22_HUMAN Epididymis luminal protein 33 OS=Homo sapiens GN=HEL-S-72p PE=2 SV=1
	R15126_4_1275A,15516	K.CNEIINWLDK.N	1305.46	0.0781	2	1	2.4792	0.349	769.5	1	11|18	4.37	1	2
	R15126_4_1275A,15523	K.CNEIINWLDK.N	1305.46	-0.1439	2	1	2.7179	0.1643	759.3	1	12|18	4.37	1	2
	R15126_4_1275A,15581	K.CNEIINWLDK.N	1305.46	1.3641	2	1	2.2178	0.365	528.8	1	11|18	4.37	1	2
	R15126_4_1275A,13411	K.DAGTIAGLNVLR.I	1200.37	0.9262	2	1	2.5479	0.3675	691.8	1	17|22	5.84	1	2
	R15126_4_1275A,13434	K.DAGTIAGLNVLR.I	1200.37	-0.9508	2	1	3.1601	0.2888	952.1	1	17|22	5.84	1	2
	R15126_4_1275A,13808	K.DAGTIAGLNVLR.I	1200.37	0.1332	2	1	2.8603	0.3803	1310.4	1	19|22	5.84	1	2
	R15126_4_1275A,13823	K.DAGTIAGLNVLR.I	1200.37	0.9312	2	1	2.5518	0.2578	518.6	1	15|22	5.84	1	2
	R15126_4_1275A,14373	K.DAGTIAGLNVLR.I	1200.37	-0.0198	2	1	2.247	0.3384	778.9	1	14|22	5.84	1	2
	R15126_4_1275A,13947	K.LLQDFFNGK.E	1082.23	-0.6962	2	1	2.4233	0.3219	912	1	14|16	5.84	2	6
	R15126_4_1275A,13950	K.LLQDFFNGK.E	1082.23	0.3998	2	1	2.5459	0.3662	790	1	13|16	5.84	2	6
	R15126_4_1275A,13962	K.LLQDFFNGK.E	1082.23	0.7968	2	1	2.3116	0.3268	803.8	1	13|16	5.84	2	6
	R15126_4_1275A,8884	K.M*KEIAEAYLGK.T	1269.49	0.9077	2	1	2.6124	0.3132	1502.6	1	17|20	5.9	1	2
	R15126_4_1275A,8923	K.M*KEIAEAYLGK.T	1269.49	0.5627	2	1	3.0636	0.3956	1589.1	1	18|20	5.9	1	2
	R15126_4_1275A,9595	K.NQVAM*NPTNTVFDAK.R	1666.84	0.3017	2	1	3.263	0.4138	812.5	1	17|28	5.84	1	2
	R15126_4_1275A,9606 - 9607	K.NQVAM*NPTNTVFDAK.R	1666.84	0.2057	2	1	3.6156	0.5406	1351.5	1	20|28	5.84	1	2
	R15126_4_1275A,10028	K.NQVAM*NPTNTVFDAK.R	1666.84	0.9807	2	1	3.3454	0.5282	1872.7	1	20|28	5.84	1	2
	R15126_4_1275A,10062	K.NQVAM*NPTNTVFDAK.R	1666.84	1.7197	2	1	2.6094	0.2925	1024.6	1	17|28	5.84	1	2
	R15126_4_1275A,10464	K.NQVAM*NPTNTVFDAK.R	1666.84	-1.1493	2	1	2.4023	0.424	672.1	1	15|28	5.84	1	2
	R15126_4_1275A,10498	K.NQVAM*NPTNTVFDAK.R	1666.84	-0.8433	2	1	2.3377	0.3852	923.4	1	15|28	5.84	1	2
	R15126_4_1275A,11016	K.NSLESYAFNM*K.A	1320.45	-2.1065	2	1	2.2185	0.1656	876.5	1	14|20	6	1	2
	R15126_4_1275A,11157	K.NSLESYAFNM*K.A	1320.45	-0.7565	2	1	3.5047	0.3665	1318	1	17|20	6	1	2
	R15126_4_1275A,11167	K.NSLESYAFNM*K.A	1320.45	-0.6945	2	1	2.5609	0.3792	1013.7	1	16|20	6	1	2
	R15126_4_1275A,11200	K.NSLESYAFNM*K.A	1320.45	0.3295	2	1	2.2791	0.2565	1211.4	1	15|20	6	1	2
	R15126_4_1275A,11212	K.NSLESYAFNM*K.A	1320.45	0.4535	2	1	2.4548	0.3615	922	1	14|20	6	1	2
	R15126_4_1275A,13117	K.SFYPEEVSSM*VLTK.M	1633.84	0.6634	2	1	2.5227	0.3695	485.3	1	13|26	4.53	1	2
	R15126_4_1275A,13142	K.SFYPEEVSSM*VLTK.M	1633.84	0.5144	2	1	2.6115	0.1888	729.7	1	16|26	4.53	1	2
	R15126_4_1275A,13359	K.SFYPEEVSSM*VLTK.M	1633.84	2.3264	2	1	2.391	0.4201	1261.1	1	22|26	4.53	1	2
	R15126_4_1275A,13416	K.SFYPEEVSSM*VLTK.M	1633.84	2.1924	2	1	2.826	0.4808	1593.6	1	23|26	4.53	1	2
	R15126_4_1275A,13576	K.SFYPEEVSSM*VLTK.M	1633.84	-1.1186	2	1	3.1981	0.4844	566.8	1	16|26	4.53	1	2
	R15126_4_1275A,13587	K.SFYPEEVSSM*VLTK.M	1633.84	-1.5026	2	1	2.4936	0.3259	1264.7	1	19|26	4.53	1	2
	R15126_4_1275A,13822	K.SFYPEEVSSM*VLTK.M	1633.84	0.3534	2	1	2.4819	0.4603	1077.1	1	16|26	4.53	1	2
	R15126_4_1275A,10306	K.SQIHDIVLVGGSTR.I	1482.67	0.3252	2	1	3.0946	0.5311	1489.8	1	18|26	6.46	1	2
	R15126_4_1275A,10321	K.SQIHDIVLVGGSTR.I	1482.67	0.2262	2	1	3.4875	0.6503	1633.2	1	19|26	6.46	1	2
	R15126_4_1275A,7831	K.STAGDTHLGGEDFDNR.M	1692.68	0.2023	2	1	2.6085	0.4496	798.3	1	15|30	4.22	1	2
	R15126_4_1275A,7849	K.STAGDTHLGGEDFDNR.M	1692.68	-0.5547	2	1	2.4899	0.4225	642	1	15|30	4.22	1	2
	R15126_4_1275A,7851	K.STAGDTHLGGEDFDNR.M	1692.68	1.1073	2	1	2.7065	0.4983	634.9	1	15|30	4.22	1	2
	R15126_4_1275A,7889	K.STAGDTHLGGEDFDNR.M	1692.68	1.0063	2	1	2.538	0.4861	1113.3	1	20|30	4.22	1	2
	R15126_4_1275A,13891	K.TVTNAVVTVPAYFNDSQR.Q	1983.17	0.0288	2	1	2.6862	0.4612	471.7	1	18|34	5.5	1	2
	R15126_4_1275A,5667	K.VQVEYKGETK.T	1181.32	-0.0684	2	1	2.4436	0.3492	789.9	1	14|18	6.11	1	2
	R15126_4_1275A,3579	K.YKAEDEK.Q	882.938	-0.0012	2	1	2.2175	0.1888	763	4	11|12	4.68	1	2
	R15126_4_1275A,13809	R.ARFEELNADLFR.G	1481.64	2.3108	2	1	2.4343	0.2605	659.3	1	14|22	4.68	1	2
	R15126_4_1275A,13845	R.ARFEELNADLFR.G	1481.64	2.9098	2	1	2.4393	0.468	896.7	1	16|22	4.68	1	2
	R15126_4_1275A,7519	R.FDDAVVQSDM*K.H	1271.38	1.0052	2	1	2.425	0.4177	1203.9	1	17|20	3.93	1	2
	R15126_4_1275A,7534	R.FDDAVVQSDM*K.H	1271.38	1.0622	2	1	2.5632	0.4846	697	1	15|20	3.93	1	2
	R15126_4_1275A,14625	R.FEELNADLFR.G	1254.37	-0.2778	2	1	2.4513	0.347	961.1	1	13|18	4.14	1	2
	R15126_4_1275A,14643	R.FEELNADLFR.G	1254.37	0.6352	2	1	2.3309	0.3592	772.8	1	12|18	4.14	1	2
	R15126_4_1275A,14674	R.FEELNADLFR.G	1254.37	2.1222	2	1	2.3117	0.4144	615.6	1	12|18	4.14	1	2
	R15126_4_1275A,14193	R.IINEPTAAAIAYGLDK.R	1660.89	-1.6623	2	1	3.0467	0.4293	829	1	17|30	4.37	2	6
	R15126_4_1275A,14204	R.IINEPTAAAIAYGLDK.R	1660.89	-0.6143	2	1	3.6659	0.5536	597.7	1	17|30	4.37	2	6
	R15126_4_1275A,13107	R.IINEPTAAAIAYGLDKK.G	1789.07	0.7176	2	1	2.2415	0.4121	447.8	1	12|32	6.07	1	2
	R15126_4_1275A,13116	R.IINEPTAAAIAYGLDKK.G	1789.07	-0.2144	2	1	2.7436	0.2315	897.3	1	17|32	6.07	1	2
	R15126_4_1275A,13126	R.IINEPTAAAIAYGLDKK.G	1789.07	0.8236	2	1	2.943	0.3051	886.3	1	18|32	6.07	1	2
	R15126_4_1275A,5725	R.LSKEDIER.M	990.093	0.1531	2	1	2.4643	0.1395	919.2	1	13|14	4.68	1	2
	R15126_4_1275A,5733	R.LSKEDIER.M	990.093	0.0781	2	1	2.2908	0.127	915.7	1	13|14	4.68	1	2
	R15126_4_1275A,11112	R.M*VNHFIAEFK.R	1252.47	0.1841	2	1	2.4257	0.3807	1003.2	1	15|18	6.5	1	2
	R15126_4_1275A,11264	R.M*VNHFIAEFK.R	1252.47	2.5261	2	1	2.3543	0.3016	684.1	1	14|18	6.5	1	2
	R15126_4_1275A,7156	R.RFDDAVVQSDM*K.H	1427.57	1.1736	2	1	2.449	0.4218	297.9	1	15|22	4.43	1	2
	R15126_4_1275A,11256	R.TTPSYVAFTDTER.L	1488.58	-2.5803	2	1	2.3717	0.4478	404.3	1	17|24	4.37	4	12
	R15126_4_1275A,11333	R.TTPSYVAFTDTER.L	1488.58	-2.7433	2	1	2.4647	0.3648	406.4	1	15|24	4.37	4	12
	R15126_4_1275A,7109	R.VEIIANDQGNR.I ! R.VEILANDQGNR.T	1229.33	0.1243	2	1	2.6436	0.2788	1161.2	1	14|20	4.37	4	12
	R15126_4_1275A,7120	R.VEIIANDQGNR.I ! R.VEILANDQGNR.T	1229.33	1.0523	2	1	2.2314	0.2491	914.5	1	14|20	4.37	4	12
	R15126_4_1275A,7196	R.VEIIANDQGNR.I ! R.VEILANDQGNR.T	1229.33	-2.6907	2	1	2.8002	0.178	924.6	1	14|20	4.37	4	12
	R15126_4_1275A,7526	R.VEIIANDQGNR.I ! R.VEILANDQGNR.T	1229.33	-0.8477	2	1	2.7266	0.2074	999.5	1	15|20	4.37	4	12
	R15126_4_1275A,7531	R.VEIIANDQGNR.I ! R.VEILANDQGNR.T	1229.33	0.9213	2	1	2.6404	0.2617	943.5	1	16|20	4.37	4	12
	R15126_4_1275A,7537	R.VEIIANDQGNR.I ! R.VEILANDQGNR.T	1229.33	-0.0427	2	1	3.0569	0.2923	1522.6	1	17|20	4.37	4	12
	R15126_4_1275A,7944	R.VEIIANDQGNR.I ! R.VEILANDQGNR.T	1229.33	0.1563	2	1	2.3457	0.3578	473.5	1	11|20	4.37	4	12
$2-1		50	21	0.4094	73680.4	5.87	sp|P38646|GRP75_HUMAN Stress-70 protein, mitochondrial OS=Homo sapiens GN=HSPA9 PE=1 SV=2
$2-2		50	21	0.4094	73779.6	5.97	tr|V9HW84|V9HW84_HUMAN Epididymis secretory sperm binding protein Li 124m OS=Homo sapiens GN=HEL-S-124m PE=2 SV=1
$2-3		50	21	0.418	72400.9	5.7	tr|B7Z4V2|B7Z4V2_HUMAN cDNA FLJ51907, highly similar to Stress-70 protein, mitochondrial OS=Homo sapiens PE=2 SV=1
	R15126_4_1275A,3908	K.AM*QDAEVSK.S	995.09	-0.816	2	1	2.2787	0.2704	1135.3	1	14|16	4.37	1	3
	R15126_4_1275A,3951	K.AM*QDAEVSK.S	995.09	0.403	2	1	2.2032	0.1863	1070.4	1	14|16	4.37	1	3
	R15126_4_1275A,12373	K.DAGQISGLNVLR.V	1243.4	1.3081	2	1	2.2548	0.3665	842.6	1	14|22	5.84	1	3
	R15126_4_1275A,12440	K.DAGQISGLNVLR.V	1243.4	-1.8119	2	1	2.5678	0.1793	889.8	1	15|22	5.84	1	3
	R15126_4_1275A,12516	K.DAGQISGLNVLR.V	1243.4	2.6191	2	1	3.0097	0.4372	643.9	1	16|22	5.84	1	3
	R15126_4_1275A,12857	K.DAGQISGLNVLR.V	1243.4	-0.5489	2	1	2.8903	0.3075	822.8	1	14|22	5.84	1	3
	R15126_4_1275A,12910	K.DAGQISGLNVLR.V	1243.4	-0.7049	2	1	2.6662	0.2615	888.8	1	15|22	5.84	1	3
	R15126_4_1275A,14369	K.DAGQISGLNVLR.V	1243.4	0.0661	2	1	2.9789	0.2305	1418	1	17|22	5.84	1	3
	R15126_4_1275A,4937	K.DSETGENIR.Q	1021.02	-0.2091	2	1	2.2263	0.2909	882.9	1	12|16	4.14	1	3
	R15126_4_1275A,17319	K.LLGQFTLIGIPPAPR.G	1593.94	0.9625	2	1	2.2182	0.3441	292.3	4	11|28	9.75	1	3
	R15126_4_1275A,8470	K.M*EEFKDQLPADECNK.L	1871.01	0.0313	2	1	2.8089	0.4272	550.3	1	16|28	4.18	1	3
	R15126_4_1275A,8497	K.M*EEFKDQLPADECNK.L	1871.01	0.7323	2	1	2.6893	0.4311	888.7	1	18|28	4.18	1	3
	R15126_4_1275A,6635	K.M*KETAENYLGHTAK.N	1609.79	0.2631	2	1	2.6719	0.3948	450.6	1	16|26	6.51	1	3
	R15126_4_1275A,6664	K.M*KETAENYLGHTAK.N	1609.79	0.3551	2	1	2.2748	0.3173	397.3	1	15|26	6.51	1	3
	R15126_4_1275A,13785	K.NAVITVPAYFNDSQR.Q	1695.86	0.3782	2	1	2.2541	0.448	493.6	1	17|28	5.84	1	3
	R15126_4_1275A,13979	K.NAVITVPAYFNDSQR.Q	1695.86	1.4692	2	1	2.2847	0.3425	280.7	1	14|28	5.84	1	3
	R15126_4_1275A,13346	K.SDIGEVILVGGM*TR.M	1463.68	-0.5345	2	1	2.6675	0.4988	1205.8	1	17|26	4.37	1	3
	R15126_4_1275A,10741	K.SQVFSTAADGQTQVEIK.V	1809.96	0.5574	2	1	2.2578	0.2355	571.6	2	14|32	4.37	1	3
	R15126_4_1275A,16348	K.STNGDTFLGGEDFDQALLR.H	2057.16	-0.5836	2	1	2.8941	0.403	402.7	1	15|36	3.84	1	3
	R15126_4_1275A,16363	K.STNGDTFLGGEDFDQALLR.H	2057.16	0.4754	2	1	2.3249	0.447	409.3	1	15|36	3.84	1	3
	R15126_4_1275A,16386	K.STNGDTFLGGEDFDQALLR.H	2057.16	1.2954	2	1	2.8479	0.49	836.3	1	18|36	3.84	1	3
	R15126_4_1275A,16788	K.STNGDTFLGGEDFDQALLR.H	2057.16	-0.5636	2	1	3.4637	0.5847	567.9	1	17|36	3.84	1	3
	R15126_4_1275A,16799	K.STNGDTFLGGEDFDQALLR.H	2057.16	-0.4266	2	1	2.7263	0.4598	619.1	1	17|36	3.84	1	3
	R15126_4_1275A,16836	K.STNGDTFLGGEDFDQALLR.H	2057.16	0.6504	2	1	2.7594	0.5553	739.7	1	18|36	3.84	1	3
	R15126_4_1275A,5130	K.VLENAEGAR.T	959.039	0.0901	2	1	2.3039	0.2958	930	2	14|16	4.53	1	3
	R15126_4_1275A,5140	K.VLENAEGAR.T	959.039	0.9551	2	1	2.2393	0.2676	527.7	5	11|16	4.53	1	3
	R15126_4_1275A,12314	K.VQQTVQDLFGR.A	1291.44	1.2122	2	1	2.2527	0.351	712.5	1	12|20	5.81	1	3
	R15126_4_1275A,12323	K.VQQTVQDLFGR.A	1291.44	0.4152	2	1	2.7498	0.5443	1285.3	1	15|20	5.81	1	3
	R15126_4_1275A,12444	K.VQQTVQDLFGR.A	1291.44	-2.8918	2	1	2.6296	0.2751	819.4	1	14|20	5.81	1	3
	R15126_4_1275A,12511	K.VQQTVQDLFGR.A	1291.44	1.8092	2	1	2.912	0.5401	1321.6	1	16|20	5.81	1	3
	R15126_4_1275A,12718	K.VQQTVQDLFGR.A	1291.44	-0.5568	2	1	2.3264	0.4347	981.3	1	14|20	5.81	1	3
	R15126_4_1275A,12727	K.VQQTVQDLFGR.A	1291.44	1.0142	2	1	2.3028	0.4538	728.8	1	13|20	5.81	1	3
	R15126_4_1275A,12738	K.VQQTVQDLFGR.A	1291.44	0.6502	2	1	2.8746	0.4607	2025	1	17|20	5.81	1	3
	R15126_4_1275A,16712	R.AQFEGIVTDLIR.R	1362.56	0.2354	2	1	2.8576	0.3135	1162.4	1	16|22	4.37	1	3
	R15126_4_1275A,16722	R.AQFEGIVTDLIR.R	1362.56	0.0984	2	1	3.045	0.4572	1304.9	1	17|22	4.37	1	3
	R15126_4_1275A,7145	R.ASNGDAWVEAHGK.L	1342.4	0.283	2	1	2.4521	0.4128	725.2	1	14|24	5.32	1	3
	R15126_4_1275A,7891	R.ASNGDAWVEAHGK.L	1342.4	0.004	2	1	2.4781	0.3673	456.5	1	12|24	5.32	1	3
	R15126_4_1275A,9174	R.EQQIVIQSSGGLSK.D	1474.64	0.0889	2	1	2.6919	0.421	822.3	1	15|26	6.1	1	3
	R15126_4_1275A,9200	R.EQQIVIQSSGGLSK.D	1474.64	0.1879	2	1	2.215	0.392	777.6	1	15|26	6.1	1	3
	R15126_4_1275A,8590	R.ETGVDLTKDNM*ALQR.V	1707.89	0.9421	2	1	2.4915	0.2898	430.3	1	15|28	4.56	1	3
	R15126_4_1275A,8558	R.QAVTNPNNTFYATK.R	1569.7	-0.8848	2	1	2.5258	0.4058	622.6	1	14|26	8.59	1	3
	R15126_4_1275A,10855	R.TTPSVVAFTADGER.L	1451.56	-0.0314	2	1	2.478	0.4883	401.6	1	15|26	4.37	1	3
	R15126_4_1275A,10932	R.TTPSVVAFTADGER.L	1451.56	0.1786	2	1	2.7418	0.5237	417.9	1	15|26	4.37	1	3
	R15126_4_1275A,11283	R.TTPSVVAFTADGER.L	1451.56	2.0496	2	1	2.2127	0.6105	521.2	1	17|26	4.37	1	3
	R15126_4_1275A,11730	R.VEAVNM*AEGIIHDTETK.M	1874.06	0.4739	2	1	2.7997	0.4116	989	1	19|32	4.4	1	3
	R15126_4_1275A,13917	R.VINEPTAAALAYGLDK.S	1646.87	-1.921	2	1	3.4295	0.4487	1402.9	1	21|30	4.37	1	3
	R15126_4_1275A,13928	R.VINEPTAAALAYGLDK.S	1646.87	-2.384	2	1	4.0279	0.3214	860.4	1	20|30	4.37	1	3
	R15126_4_1275A,13961	R.VINEPTAAALAYGLDK.S	1646.87	0.383	2	1	3.6101	0.6184	1282.3	1	22|30	4.37	1	3
	R15126_4_1275A,13972	R.VINEPTAAALAYGLDK.S	1646.87	0.268	2	1	3.7925	0.6278	1524.7	1	24|30	4.37	1	3
	R15126_4_1275A,13297	R.VINEPTAAALAYGLDKSEDK.V	2106.32	1.094	2	1	2.607	0.5251	801.5	1	16|38	4.32	1	3
$3-1		66	17	0.3307	70052.2	5.48	sp|P08107|HSP71_HUMAN Heat shock 70 kDa protein 1A/1B OS=Homo sapiens GN=HSPA1A PE=1 SV=5
$3-2		66	17	0.3307	70052.2	5.48	tr|A8K5I0|A8K5I0_HUMAN Epididymis secretory protein Li 103 OS=Homo sapiens GN=HEL-S-103 PE=2 SV=1
	R15126_4_1275A,14274	K.AFYPEEISSM*VLTK.L	1631.87	1.1896	2	1	2.5223	0.4261	966.2	1	17|26	4.53	2	6
	R15126_4_1275A,14281	K.AFYPEEISSM*VLTK.L	1631.87	0.6196	2	1	2.2604	0.4938	326.1	1	13|26	4.53	2	6
	R15126_4_1275A,14415	K.AFYPEEISSM*VLTK.L	1631.87	2.2236	2	1	2.505	0.5088	1122.4	1	21|26	4.53	2	6
	R15126_4_1275A,14665	K.AFYPEEISSM*VLTK.L	1631.87	2.0856	2	1	2.3844	0.3886	1088.2	1	20|26	4.53	2	6
	R15126_4_1275A,14676 - 14677	K.AFYPEEISSM*VLTK.L	1631.87	0.0086	2	1	2.7783	0.4676	813.2	1	21|26	4.53	2	6
	R15126_4_1275A,14687	K.AFYPEEISSM*VLTK.L	1631.87	0.9606	2	1	2.5632	0.5017	1049.2	1	21|26	4.53	2	6
	R15126_4_1275A,10909	K.AKIHDIVLVGGSTR.I ! K.AQIHDLVLVGGSTR.I	1466.67	0.5418	2	1	2.6869	0.4435	674.3	3	14|26	8.8	2	6
	R15126_4_1275A,10916	K.AKIHDIVLVGGSTR.I ! K.AQIHDLVLVGGSTR.I	1466.71	0.539	2	1	2.9496	0.5721	1123.9	1	17|26	8.8	2	6
	R15126_4_1275A,11389	K.AKIHDIVLVGGSTR.I ! K.AQIHDLVLVGGSTR.I	1466.71	-0.572	2	1	2.6774	0.452	828.7	3	14|26	8.8	2	6
	R15126_4_1275A,7867	K.ATAGDTHLGGEDFDNR.L	1676.68	0.3459	2	1	3.1857	0.5634	988.9	1	18|30	4.22	3	10
	R15126_4_1275A,7878	K.ATAGDTHLGGEDFDNR.L	1676.68	0.1479	2	1	2.809	0.5265	1307.6	1	20|30	4.22	3	10
	R15126_4_1275A,8046	K.ATAGDTHLGGEDFDNR.L	1676.68	1.3139	2	1	3.2204	0.5641	900.8	1	19|30	4.22	3	10
	R15126_4_1275A,14985	K.DAGVIAGLNVLR.I	1198.4	0.6485	2	1	2.7606	0.1849	1067.6	1	16|22	5.84	2	6
	R15126_4_1275A,15175	K.DAGVIAGLNVLR.I	1198.4	0.4205	2	1	2.7104	0.2988	950.3	2	15|22	5.84	2	6
	R15126_4_1275A,16414	K.ELEQVCNPIISGLYQGAGGPGPGGFGAQGPK.G	3057.36	-0.1775	3	1	4.7195	0.5479	1185.7	1	33|120	4.53	1	2
	R15126_4_1275A,16470	K.ELEQVCNPIISGLYQGAGGPGPGGFGAQGPK.G	3057.36	2.5155	3	1	5.4667	0.6201	2261.1	1	43|120	4.53	1	2
	R15126_4_1275A,7782	K.FGDPVVQSDM*K.H	1239.38	0.5393	2	1	2.2806	0.4193	1278.7	1	16|20	4.21	1	2
	R15126_4_1275A,7796	K.FGDPVVQSDM*K.H	1239.38	-1.0057	2	1	2.3064	0.5119	1247.9	1	16|20	4.21	1	2
	R15126_4_1275A,7799 - 7801	K.FGDPVVQSDM*K.H	1239.38	0.4273	2	1	2.8674	0.5106	1075.2	1	15|20	4.21	1	2
	R15126_4_1275A,14134	K.LLQDFFNGR.D	1110.25	0.2783	2	1	2.4298	0.4388	830.6	2	12|16	5.84	1	2
	R15126_4_1275A,14137	K.LLQDFFNGR.D	1110.25	0.3703	2	1	2.2312	0.28	1265.1	1	13|16	5.84	1	2
	R15126_4_1275A,14238	K.LLQDFFNGR.D	1110.25	2.1053	2	1	2.3857	0.4654	727.5	1	12|16	5.84	1	2
	R15126_4_1275A,14544	K.LLQDFFNGR.D	1110.25	-1.5107	2	1	2.2112	0.2343	1371	1	14|16	5.84	1	2
	R15126_4_1275A,14558	K.LLQDFFNGR.D	1110.25	-1.6047	2	1	2.2491	0.2195	1110.6	1	14|16	5.84	1	2
	R15126_4_1275A,14633	K.LLQDFFNGR.D	1110.25	1.1463	2	1	2.5016	0.3936	760.3	1	12|16	5.84	1	2
	R15126_4_1275A,11350	K.NALESYAFNM*K.S	1304.45	2.066	2	1	2.7365	0.5256	1327.7	1	17|20	6	2	6
	R15126_4_1275A,11409	K.NALESYAFNM*K.S	1304.45	-1.525	2	1	3.3586	0.4113	1469.9	1	17|20	6	2	6
	R15126_4_1275A,11420	K.NALESYAFNM*K.S	1304.45	-1.288	2	1	3.0242	0.4056	1793.1	1	17|20	6	2	6
	R15126_4_1275A,11399	K.NQVALNPQNTVFDAK.R	1659.82	-0.6261	2	1	2.7057	0.3935	936.8	1	16|28	5.84	1	2
	R15126_4_1275A,11422	K.NQVALNPQNTVFDAK.R	1659.82	-0.6611	2	1	3.0008	0.3632	1140.9	1	17|28	5.84	1	2
	R15126_4_1275A,11531	K.NQVALNPQNTVFDAK.R	1659.82	1.2959	2	1	2.8583	0.393	901.9	1	18|28	5.84	1	2
	R15126_4_1275A,11937	K.NQVALNPQNTVFDAK.R	1659.82	0.9529	2	1	3.0465	0.4924	743.7	1	17|28	5.84	1	2
	R15126_4_1275A,11948	K.NQVALNPQNTVFDAK.R	1659.82	0.3539	2	1	3.0729	0.4014	1037.4	1	18|28	5.84	1	2
	R15126_4_1275A,12355	K.NQVALNPQNTVFDAK.R	1659.82	-0.7871	2	1	3.1132	0.4272	891.8	1	18|28	5.84	1	2
	R15126_4_1275A,12367	K.NQVALNPQNTVFDAK.R	1659.82	-1.3361	2	1	2.7196	0.3936	710.5	1	15|28	5.84	1	2
	R15126_4_1275A,12377	K.NQVALNPQNTVFDAK.R	1659.82	-0.1631	2	1	2.7943	0.4482	785.9	1	17|28	5.84	1	2
	R15126_4_1275A,12389	K.NQVALNPQNTVFDAK.R	1659.82	-0.2161	2	1	2.5739	0.3712	532.6	1	15|28	5.84	1	2
	R15126_4_1275A,4986	K.YKAEDEVQR.E	1138.21	-1.5544	2	1	2.745	0.3621	530.5	1	13|16	4.68	2	6
	R15126_4_1275A,4999	K.YKAEDEVQR.E	1138.21	-1.7464	2	1	2.9992	0.4021	614	1	13|16	4.68	2	6
	R15126_4_1275A,5251	K.YKAEDEVQR.E	1138.21	0.2216	2	1	2.3399	0.3457	815.7	1	13|16	4.68	2	6
	R15126_4_1275A,14190	R.ARFEELCSDLFR.S	1543.7	-1.6236	2	1	3.3867	0.4731	986.2	1	16|22	4.68	2	6
	R15126_4_1275A,14203	R.ARFEELCSDLFR.S	1543.7	-1.6256	2	1	3.3746	0.4132	1619.7	1	18|22	4.68	2	6
	R15126_4_1275A,14528	R.FEELCSDLFR.S	1316.43	0.5848	2	1	2.6464	0.446	1103.3	1	14|18	4.14	2	6
	R15126_4_1275A,14538	R.FEELCSDLFR.S	1316.43	0.9438	2	1	2.5061	0.3852	1176	1	14|18	4.14	2	6
	R15126_4_1275A,14480	R.IINEPTAAAIAYGLDR.T	1688.91	1.1572	2	1	3.3472	0.6076	984.4	1	18|30	4.37	2	6
	R15126_4_1275A,14489	R.IINEPTAAAIAYGLDR.T	1688.91	0.9182	2	1	3.1945	0.5967	1312.5	1	20|30	4.37	2	6
	R15126_4_1275A,14612	R.IINEPTAAAIAYGLDR.T	1688.91	2.1542	2	1	3.3728	0.5709	1379.7	1	22|30	4.37	2	6
	R15126_4_1275A,14626	R.IINEPTAAAIAYGLDR.T	1688.91	1.9552	2	1	3.7461	0.5824	1281.6	1	23|30	4.37	2	6
	R15126_4_1275A,14899	R.IINEPTAAAIAYGLDR.T	1688.91	-1.0518	2	1	3.7285	0.4924	1006.3	1	19|30	4.37	2	6
	R15126_4_1275A,14940	R.IINEPTAAAIAYGLDR.T	1688.91	-1.2918	2	1	3.4915	0.488	892.8	1	19|30	4.37	2	6
	R15126_4_1275A,15056	R.IINEPTAAAIAYGLDR.T	1688.91	0.4052	2	1	3.3941	0.5305	1176.1	1	19|30	4.37	2	6
	R15126_4_1275A,15099	R.IINEPTAAAIAYGLDR.T	1688.91	-0.2288	2	1	2.8138	0.5214	993	1	16|30	4.37	2	6
	R15126_4_1275A,15127	R.IINEPTAAAIAYGLDR.T	1688.91	1.0412	2	1	2.5429	0.447	424.3	3	12|30	4.37	2	6
	R15126_4_1275A,15172	R.IINEPTAAAIAYGLDR.T	1688.91	1.3572	2	1	2.9047	0.4827	867	1	16|30	4.37	2	6
	R15126_4_1275A,5496	R.LSKEEIER.M	1004.12	0.7068	2	1	2.2884	0.2241	863.4	1	13|14	4.79	2	6
	R15126_4_1275A,11398	R.LVNHFVEEFK.R	1262.44	-1.7205	2	1	2.4972	0.4673	1185	1	14|18	5.4	1	2
	R15126_4_1275A,11693	R.LVNHFVEEFK.R	1262.44	0.1725	2	1	2.2964	0.3037	478.8	2	10|18	5.4	1	2
	R15126_4_1275A,11256	R.TTPSYVAFTDTER.L	1488.58	-2.5803	2	1	2.3717	0.4478	404.3	1	17|24	4.37	4	12
	R15126_4_1275A,11333	R.TTPSYVAFTDTER.L	1488.58	-2.7433	2	1	2.4647	0.3648	406.4	1	15|24	4.37	4	12
	R15126_4_1275A,7109	R.VEIIANDQGNR.I ! R.VEILANDQGNR.T	1229.33	0.1243	2	1	2.6436	0.2788	1161.2	1	14|20	4.37	4	12
	R15126_4_1275A,7120	R.VEIIANDQGNR.I ! R.VEILANDQGNR.T	1229.33	1.0523	2	1	2.2314	0.2491	914.5	1	14|20	4.37	4	12
	R15126_4_1275A,7196	R.VEIIANDQGNR.I ! R.VEILANDQGNR.T	1229.33	-2.6907	2	1	2.8002	0.178	924.6	1	14|20	4.37	4	12
	R15126_4_1275A,7526	R.VEIIANDQGNR.I ! R.VEILANDQGNR.T	1229.33	-0.8477	2	1	2.7266	0.2074	999.5	1	15|20	4.37	4	12
	R15126_4_1275A,7531	R.VEIIANDQGNR.I ! R.VEILANDQGNR.T	1229.33	0.9213	2	1	2.6404	0.2617	943.5	1	16|20	4.37	4	12
	R15126_4_1275A,7537	R.VEIIANDQGNR.I ! R.VEILANDQGNR.T	1229.33	-0.0427	2	1	3.0569	0.2923	1522.6	1	17|20	4.37	4	12
	R15126_4_1275A,7944	R.VEIIANDQGNR.I ! R.VEILANDQGNR.T	1229.33	0.1563	2	1	2.3457	0.3578	473.5	1	11|20	4.37	4	12
$4-1		32	10	0.1934	70374.9	5.76	sp|P34931|HS71L_HUMAN Heat shock 70 kDa protein 1-like OS=Homo sapiens GN=HSPA1L PE=1 SV=2
$4-2		32	10	0.1759	77561.3	8.2	tr|B4DI54|B4DI54_HUMAN cDNA FLJ56386, highly similar to Heat shock 70 kDa protein 1L OS=Homo sapiens PE=2 SV=1
$4-3		32	10	0.1934	70404.1	5.95	tr|Q53FA3|Q53FA3_HUMAN Heat shock 70kDa protein 1-like variant (Fragment) OS=Homo sapiens PE=2 SV=1
$4-4		32	10	0.1934	70375.9	5.6	tr|B2RCQ9|B2RCQ9_HUMAN cDNA, FLJ96225, highly similar to Homo sapiens heat shock 70kDa protein 1-like (HSPA1L), mRNA OS=Homo sapiens PE=2 SV=1
	R15126_4_1275A,14274	K.AFYPEEISSM*VLTK.L	1631.87	1.1896	2	1	2.5223	0.4261	966.2	1	17|26	4.53	2	6
	R15126_4_1275A,14281	K.AFYPEEISSM*VLTK.L	1631.87	0.6196	2	1	2.2604	0.4938	326.1	1	13|26	4.53	2	6
	R15126_4_1275A,14415	K.AFYPEEISSM*VLTK.L	1631.87	2.2236	2	1	2.505	0.5088	1122.4	1	21|26	4.53	2	6
	R15126_4_1275A,14665	K.AFYPEEISSM*VLTK.L	1631.87	2.0856	2	1	2.3844	0.3886	1088.2	1	20|26	4.53	2	6
	R15126_4_1275A,14676 - 14677	K.AFYPEEISSM*VLTK.L	1631.87	0.0086	2	1	2.7783	0.4676	813.2	1	21|26	4.53	2	6
	R15126_4_1275A,14687	K.AFYPEEISSM*VLTK.L	1631.87	0.9606	2	1	2.5632	0.5017	1049.2	1	21|26	4.53	2	6
	R15126_4_1275A,10909	K.AKIHDIVLVGGSTR.I ! K.AQIHDLVLVGGSTR.I	1466.67	0.5418	2	1	2.6869	0.4435	674.3	3	14|26	8.8	2	6
	R15126_4_1275A,10916	K.AKIHDIVLVGGSTR.I ! K.AQIHDLVLVGGSTR.I	1466.71	0.539	2	1	2.9496	0.5721	1123.9	1	17|26	8.8	2	6
	R15126_4_1275A,11389	K.AKIHDIVLVGGSTR.I ! K.AQIHDLVLVGGSTR.I	1466.71	-0.572	2	1	2.6774	0.452	828.7	3	14|26	8.8	2	6
	R15126_4_1275A,7867	K.ATAGDTHLGGEDFDNR.L	1676.68	0.3459	2	1	3.1857	0.5634	988.9	1	18|30	4.22	3	10
	R15126_4_1275A,7878	K.ATAGDTHLGGEDFDNR.L	1676.68	0.1479	2	1	2.809	0.5265	1307.6	1	20|30	4.22	3	10
	R15126_4_1275A,8046	K.ATAGDTHLGGEDFDNR.L	1676.68	1.3139	2	1	3.2204	0.5641	900.8	1	19|30	4.22	3	10
	R15126_4_1275A,14985	K.DAGVIAGLNVLR.I	1198.4	0.6485	2	1	2.7606	0.1849	1067.6	1	16|22	5.84	2	6
	R15126_4_1275A,15175	K.DAGVIAGLNVLR.I	1198.4	0.4205	2	1	2.7104	0.2988	950.3	2	15|22	5.84	2	6
	R15126_4_1275A,11350	K.NALESYAFNM*K.S	1304.45	2.066	2	1	2.7365	0.5256	1327.7	1	17|20	6	2	6
	R15126_4_1275A,11409	K.NALESYAFNM*K.S	1304.45	-1.525	2	1	3.3586	0.4113	1469.9	1	17|20	6	2	6
	R15126_4_1275A,11420	K.NALESYAFNM*K.S	1304.45	-1.288	2	1	3.0242	0.4056	1793.1	1	17|20	6	2	6
	R15126_4_1275A,4986	K.YKAEDEVQR.E	1138.21	-1.5544	2	1	2.745	0.3621	530.5	1	13|16	4.68	2	6
	R15126_4_1275A,4999	K.YKAEDEVQR.E	1138.21	-1.7464	2	1	2.9992	0.4021	614	1	13|16	4.68	2	6
	R15126_4_1275A,5251	K.YKAEDEVQR.E	1138.21	0.2216	2	1	2.3399	0.3457	815.7	1	13|16	4.68	2	6
	R15126_4_1275A,14193	R.IINEPTAAAIAYGLDK.R	1660.89	-1.6623	2	1	3.0467	0.4293	829	1	17|30	4.37	2	6
	R15126_4_1275A,14204	R.IINEPTAAAIAYGLDK.R	1660.89	-0.6143	2	1	3.6659	0.5536	597.7	1	17|30	4.37	2	6
	R15126_4_1275A,5496	R.LSKEEIER.M	1004.12	0.7068	2	1	2.2884	0.2241	863.4	1	13|14	4.79	2	6
	R15126_4_1275A,11256	R.TTPSYVAFTDTER.L	1488.58	-2.5803	2	1	2.3717	0.4478	404.3	1	17|24	4.37	4	12
	R15126_4_1275A,11333	R.TTPSYVAFTDTER.L	1488.58	-2.7433	2	1	2.4647	0.3648	406.4	1	15|24	4.37	4	12
	R15126_4_1275A,7109	R.VEIIANDQGNR.I ! R.VEILANDQGNR.T	1229.33	0.1243	2	1	2.6436	0.2788	1161.2	1	14|20	4.37	4	12
	R15126_4_1275A,7120	R.VEIIANDQGNR.I ! R.VEILANDQGNR.T	1229.33	1.0523	2	1	2.2314	0.2491	914.5	1	14|20	4.37	4	12
	R15126_4_1275A,7196	R.VEIIANDQGNR.I ! R.VEILANDQGNR.T	1229.33	-2.6907	2	1	2.8002	0.178	924.6	1	14|20	4.37	4	12
	R15126_4_1275A,7526	R.VEIIANDQGNR.I ! R.VEILANDQGNR.T	1229.33	-0.8477	2	1	2.7266	0.2074	999.5	1	15|20	4.37	4	12
	R15126_4_1275A,7531	R.VEIIANDQGNR.I ! R.VEILANDQGNR.T	1229.33	0.9213	2	1	2.6404	0.2617	943.5	1	16|20	4.37	4	12
	R15126_4_1275A,7537	R.VEIIANDQGNR.I ! R.VEILANDQGNR.T	1229.33	-0.0427	2	1	3.0569	0.2923	1522.6	1	17|20	4.37	4	12
	R15126_4_1275A,7944	R.VEIIANDQGNR.I ! R.VEILANDQGNR.T	1229.33	0.1563	2	1	2.3457	0.3578	473.5	1	11|20	4.37	4	12
$5-1		17	9	0.1629	69148.1	9.06	sp|P17844|DDX5_HUMAN Probable ATP-dependent RNA helicase DDX5 OS=Homo sapiens GN=DDX5 PE=1 SV=1
$5-2		17	9	0.1629	69087.2	9.01	tr|J3KTA4|J3KTA4_HUMAN Probable ATP-dependent RNA helicase DDX5 OS=Homo sapiens GN=DDX5 PE=1 SV=1
$5-3		17	9	0.1658	67762.5	9.02	tr|B4DN41|B4DN41_HUMAN cDNA FLJ53366, highly similar to Probable ATP-dependent RNA helicase DDX5 (EC 3.6.1.-) OS=Homo sapiens PE=2 SV=1
$5-4		17	9	0.1838	61516.5	9	tr|B4DNG2|B4DNG2_HUMAN cDNA FLJ59357, highly similar to Probable ATP-dependent RNA helicase DDX5 (EC 3.6.1.-) OS=Homo sapiens PE=2 SV=1
$5-5		17	9	0.1629	69121.1	9.06	tr|B5BUE6|B5BUE6_HUMAN ATP-dependent RNA helicase DDX5 (Fragment) OS=Homo sapiens GN=DDX5 PE=2 SV=1
	R15126_4_1275A,11610	K.APILIATDVASR.G	1227.44	-0.7274	2	1	2.3408	0.4545	709.6	1	12|22	5.88	2	8
	R15126_4_1275A,11618	K.APILIATDVASR.G	1227.44	0.2936	2	1	2.5974	0.4718	1487.1	1	17|22	5.88	2	8
	R15126_4_1275A,11784	K.APILIATDVASR.G	1227.44	0.5606	2	1	3.0131	0.5296	1486.4	1	17|22	5.88	2	8
	R15126_4_1275A,11175	K.LLQLVEDR.G	986.148	0.1456	2	1	2.4237	0.2914	1069.4	1	13|14	4.37	1	5
	R15126_4_1275A,14749	K.QVSDLISVLR.E	1130.32	-1.0151	2	1	2.2208	0.2643	377.4	9	9|18	5.84	1	5
	R15126_4_1275A,13973	K.TGTAYTFFTPNNIK.Q	1575.75	0.2044	2	1	2.6909	0.5589	731.4	1	14|26	8.26	1	5
	R15126_4_1275A,13983	K.TGTAYTFFTPNNIK.Q	1575.75	0.4504	2	1	2.4409	0.5032	432.4	2	11|26	8.26	1	5
	R15126_4_1275A,13460	R.ELAQQVQQVAAEYCR.A	1793.95	-0.7343	2	1	3.2638	0.4274	1224.3	1	17|28	4.53	1	5
	R15126_4_1275A,13467	R.ELAQQVQQVAAEYCR.A	1793.95	-1.1763	2	1	3.3548	0.4579	1109	1	15|28	4.53	1	5
	R15126_4_1275A,13480	R.ELAQQVQQVAAEYCR.A	1793.95	0.3837	2	1	3.452	0.5338	1103.6	1	17|28	4.53	1	5
	R15126_4_1275A,13491	R.ELAQQVQQVAAEYCR.A	1793.95	0.3767	2	1	3.2337	0.3786	1491.4	1	19|28	4.53	1	5
	R15126_4_1275A,14269	R.GDGPICLVLAPTR.E	1369.59	-0.7465	2	1	2.9845	0.4462	1106.1	1	15|24	5.83	2	8
	R15126_4_1275A,8502	R.GLDVEDVK.F	874.959	0.1588	2	1	2.2292	0.2728	577.1	2	11|14	4.03	2	8
	R15126_4_1275A,14047	R.LIDFLECGK.T	1095.26	0.2973	2	1	2.6261	0.2923	808.9	1	12|16	4.37	1	5
	R15126_4_1275A,14086	R.LIDFLECGK.T	1095.26	0.3183	2	1	2.3745	0.2529	636.1	1	12|16	4.37	1	5
	R15126_4_1275A,11928	R.TTYLVLDEADR.M	1296.41	0.1664	2	1	2.3121	0.4852	1203.6	1	16|20	4.03	1	5
	R15126_4_1275A,11942	R.TTYLVLDEADR.M	1296.41	0.3144	2	1	2.6786	0.5388	830.3	1	14|20	4.03	1	5
$6-1		14	9	0.1423	83264.4	4.97	sp|P08238|HS90B_HUMAN Heat shock protein HSP 90-beta OS=Homo sapiens GN=HSP90AB1 PE=1 SV=4
$6-2		14	9	0.1423	83264.4	4.97	tr|A0A024RD80|A0A024RD80_HUMAN Heat shock protein 90kDa alpha (Cytosolic), class B member 1, isoform CRA_a OS=Homo sapiens GN=HSP90AB1 PE=3 SV=1
$6-3		14	9	0.1501	79195	4.95	tr|B4DMA2|B4DMA2_HUMAN cDNA FLJ54023, highly similar to Heat shock protein HSP 90-beta OS=Homo sapiens PE=2 SV=1
	R15126_4_1275A,8307	K.EDQTEYLEER.R	1312.32	0.1776	2	1	2.3058	0.2999	800.8	1	13|18	3.91	2	6
	R15126_4_1275A,12333	K.SLTNDWEDHLAVK.H	1528.65	0.1721	2	1	2.565	0.3659	561.9	1	12|24	4.53	2	6
	R15126_4_1275A,9935	R.ELISNASDALDK.I	1276.38	1.0285	2	1	2.6356	0.3933	720.8	2	14|22	4.03	1	3
	R15126_4_1275A,12477	R.ELISNASDALDKIR.L	1545.72	-0.0529	2	1	2.5184	0.3966	578.4	1	12|26	4.56	1	3
	R15126_4_1275A,13028	R.GVVDSEDIPLNLSR.E ! R.GVVDSEDLPLNISR.E	1514.66	1.0439	2	1	3.1098	0.4016	708	2	16|26	4.03	3	10
	R15126_4_1275A,12176	R.NPDDITQEEYGEFYK.S	1848.9	0.4546	2	1	2.8997	0.3836	946.6	1	16|28	3.83	1	3
	R15126_4_1275A,12187	R.NPDDITQEEYGEFYK.S	1848.9	0.4106	2	1	3.1303	0.3756	669.9	1	16|28	3.83	1	3
	R15126_4_1275A,13361	R.RAPFDLFENK.K	1237.39	0.189	2	1	2.6246	0.2698	631.3	5	12|18	6.07	1	3
	R15126_4_1275A,11582	R.TLTIVDTGIGM*TK.A ! R.TLTLVDTGIGM*TK.A	1366.61	0.6997	2	1	3.4458	0.5599	1609.7	1	19|24	5.5	2	6
	R15126_4_1275A,11593	R.TLTIVDTGIGM*TK.A ! R.TLTLVDTGIGM*TK.A	1366.61	1.2237	2	1	2.4454	0.4972	1252.2	1	16|24	5.5	2	6
	R15126_4_1275A,11992 - 11993	R.TLTIVDTGIGM*TK.A ! R.TLTLVDTGIGM*TK.A	1366.61	-0.0633	2	1	3.6205	0.4935	2254.9	1	20|24	5.5	2	6
	R15126_4_1275A,12003	R.TLTIVDTGIGM*TK.A ! R.TLTLVDTGIGM*TK.A	1366.61	0.2417	2	1	3.6528	0.6445	2326.3	1	21|24	5.5	2	6
	R15126_4_1275A,8897	R.YESLTDPSKLDSGK.E	1540.65	0.129	2	1	3.2074	0.4737	826.6	1	15|26	4.56	2	6
	R15126_4_1275A,8928	R.YESLTDPSKLDSGK.E	1540.65	0.115	2	1	2.6609	0.4956	1172.3	1	18|26	4.56	2	6
$7-1		12	9	0.1683	70811	5.41	sp|P13797|PLST_HUMAN Plastin-3 OS=Homo sapiens GN=PLS3 PE=1 SV=4
$7-2		12	9	0.1785	66636.4	5.93	tr|F8W8D8|F8W8D8_HUMAN Plastin-3 OS=Homo sapiens GN=PLS3 PE=1 SV=1
$7-3		12	9	0.1718	69334.4	5.65	tr|A0A0A0MSQ0|A0A0A0MSQ0_HUMAN Plastin-3 OS=Homo sapiens GN=PLS3 PE=1 SV=1
$7-4		12	9	0.1683	70766.9	5.46	tr|Q53GY0|Q53GY0_HUMAN Plastin 3 variant (Fragment) OS=Homo sapiens PE=2 SV=1
$7-5		12	9	0.1758	67599.3	5.45	tr|B4DPW9|B4DPW9_HUMAN cDNA FLJ51929, highly similar to Plastin-3 OS=Homo sapiens PE=2 SV=1
	R15126_4_1275A,14724	K.ANDDIIVNWVNR.T	1429.56	-0.8351	2	1	3.1916	0.46	1492.2	1	17|22	4.21	1	5
	R15126_4_1275A,14755	K.ANDDIIVNWVNR.T	1429.56	-0.9431	2	1	3.7214	0.4938	1563.9	1	18|22	4.21	1	5
	R15126_4_1275A,9376	K.INNFSADIK.D	1022.14	0.2108	2	1	2.3128	0.3375	891.8	1	12|16	5.84	1	5
	R15126_4_1275A,9459	K.KIENCNYAVELGK.N ! K.KLENCNYAVELGK.N	1538.72	0.493	2	1	2.7095	0.3797	990.4	1	16|24	6.13	1	5
	R15126_4_1275A,12565	K.M*INLSVPDTIDER.T	1519.7	-0.7311	2	1	2.2939	0.1976	410.5	1	14|24	4.03	1	5
	R15126_4_1275A,11387	K.QFVTPADVVSGNPK.L	1459.63	0.9129	2	1	2.9448	0.4086	570.1	1	13|26	5.84	1	5
	R15126_4_1275A,4834	R.AESM*LQQADK.L	1137.25	0.5444	2	1	2.8566	0.2835	1437.9	1	15|18	4.37	1	5
	R15126_4_1275A,13738	R.AYFHLLNQIAPK.G	1415.66	-0.8069	2	1	3.2424	0.3762	980	1	15|22	8.64	1	5
	R15126_4_1275A,13813	R.NEALAALLR.D	971.136	0.0431	2	1	2.5472	0.3336	1328.1	1	14|16	6	1	5
	R15126_4_1275A,13847	R.NEALAALLR.D	971.136	0.7201	2	1	2.2622	0.2645	972.1	1	13|16	6	1	5
	R15126_4_1275A,15671	R.YTLNVLEDLGDGQK.A	1565.71	-0.9913	2	1	2.8749	0.3354	418.8	1	12|26	4.03	1	5
	R15126_4_1275A,15759	R.YTLNVLEDLGDGQK.A	1565.71	-0.1613	2	1	2.3543	0.3045	386.4	2	11|26	4.03	1	5
$8-1		161	8	0.28	41736.8	5.29	sp|P60709|ACTB_HUMAN Actin, cytoplasmic 1 OS=Homo sapiens GN=ACTB PE=1 SV=1
$8-2		161	8	0.28	41792.9	5.31	sp|P63261|ACTG_HUMAN Actin, cytoplasmic 2 OS=Homo sapiens GN=ACTG1 PE=1 SV=1
$8-3		161	8	0.28	41736.8	5.29	tr|Q1KLZ0|Q1KLZ0_HUMAN HCG15971, isoform CRA_a OS=Homo sapiens GN=PS1TP5BP1 PE=1 SV=1
$8-4		161	8	0.2893	40503.4	5.78	tr|Q8WVW5|Q8WVW5_HUMAN Putative uncharacterized protein (Fragment) OS=Homo sapiens PE=2 SV=1
$8-5		161	8	0.3153	37348.9	5.49	tr|B4DVQ0|B4DVQ0_HUMAN cDNA FLJ58286, highly similar to Actin, cytoplasmic 2 OS=Homo sapiens PE=2 SV=1
$8-6		161	8	0.2991	39226	5.39	tr|B4E335|B4E335_HUMAN cDNA FLJ52842, highly similar to Actin, cytoplasmic 1 OS=Homo sapiens PE=2 SV=1
$8-7		161	8	0.28	41720.7	5.29	tr|Q53G76|Q53G76_HUMAN Beta actin variant (Fragment) OS=Homo sapiens PE=2 SV=1
$8-8		161	8	0.28	41764.8	5.38	tr|Q53G99|Q53G99_HUMAN Beta actin variant (Fragment) OS=Homo sapiens PE=2 SV=1
$8-9		161	8	0.28	41722.7	5.29	tr|Q53GK6|Q53GK6_HUMAN Beta actin variant (Fragment) OS=Homo sapiens PE=2 SV=1
$8-10		161	8	0.2949	39799.5	5.23	tr|B4E3A4|B4E3A4_HUMAN cDNA FLJ57283, highly similar to Actin, cytoplasmic 2 OS=Homo sapiens PE=2 SV=1
	R15126_4_1275A,15153	K.DLYANTVLSGGTTMYPGIADR.M	2216.46	0.329	2	1	3.151	0.4535	663.9	1	17|40	4.21	1	10
	R15126_4_1275A,15342	K.DLYANTVLSGGTTMYPGIADR.M	2216.46	1.51	2	1	3.5284	0.5007	923.2	1	20|40	4.21	1	10
	R15126_4_1275A,15349	K.DLYANTVLSGGTTMYPGIADR.M	2216.46	1.517	2	1	2.9291	0.4927	644.5	1	18|40	4.21	1	10
	R15126_4_1275A,15350	K.DLYANTVLSGGTTMYPGIADR.M	2216.46	-2.686	2	1	2.4255	0.136	340.1	1	14|40	4.21	1	10
	R15126_4_1275A,15865	K.DLYANTVLSGGTTMYPGIADR.M	2216.46	0.954	2	1	2.3273	0.2953	567.8	1	16|40	4.21	1	10
	R15126_4_1275A,15957	K.DLYANTVLSGGTTMYPGIADR.M	2216.46	-0.32	2	1	2.4709	0.3739	730	1	16|40	4.21	1	10
	R15126_4_1275A,17181	K.DLYANTVLSGGTTMYPGIADR.M	2216.46	-0.161	2	1	2.6493	0.4527	809.5	1	19|40	4.21	1	10
	R15126_4_1275A,5755	K.DSYVGDEAQSK.R	1199.21	0.2575	2	1	2.3553	0.4922	547.2	1	13|20	4.03	2	17
	R15126_4_1275A,9932	K.EITALAPSTMK.I	1162.38	0.4742	2	1	2.3475	0.2483	683.9	1	13|20	6.1	2	17
	R15126_4_1275A,15010	K.LCYVALDFEQEM*ATAASSSSLEK.S	2567.8	1.1976	2	1	4.001	0.6018	1656.1	1	23|44	4	1	10
	R15126_4_1275A,15018	K.LCYVALDFEQEM*ATAASSSSLEK.S	2567.8	1.2776	2	1	3.7262	0.5346	2292.5	1	25|44	4	1	10
	R15126_4_1275A,15030	K.LCYVALDFEQEM*ATAASSSSLEK.S	2567.8	-2.2114	2	1	3.4479	0.3972	1184.1	1	20|44	4	1	10
	R15126_4_1275A,15072	K.LCYVALDFEQEM*ATAASSSSLEK.S	2567.8	-1.7534	2	1	5.3168	0.357	2622.5	1	27|44	4	1	10
	R15126_4_1275A,15326	K.LCYVALDFEQEM*ATAASSSSLEK.S	2567.8	2.2596	3	1	3.9113	0.5024	768	1	25|88	4	1	10
	R15126_4_1275A,15391 - 15392	K.LCYVALDFEQEM*ATAASSSSLEK.S	2567.8	0.6596	3	1	4.3384	0.489	2051.2	1	35|88	4	1	10
	R15126_4_1275A,15425	K.LCYVALDFEQEM*ATAASSSSLEK.S	2567.8	1.0646	2	1	4.0521	0.5092	1279	1	24|44	4	1	10
	R15126_4_1275A,15436	K.LCYVALDFEQEM*ATAASSSSLEK.S	2567.8	0.8746	2	1	3.6296	0.5401	1301.4	1	21|44	4	1	10
	R15126_4_1275A,15855	K.LCYVALDFEQEM*ATAASSSSLEK.S	2567.8	-0.0654	2	1	3.4721	0.5182	1283.4	1	21|44	4	1	10
	R15126_4_1275A,15883	K.LCYVALDFEQEM*ATAASSSSLEK.S	2567.8	0.0996	2	1	3.0087	0.5268	1134.8	1	19|44	4	1	10
	R15126_4_1275A,16001	K.LCYVALDFEQEM*ATAASSSSLEK.S	2567.8	1.2336	2	1	3.4863	0.5698	1934	1	23|44	4	1	10
	R15126_4_1275A,16277	K.LCYVALDFEQEM*ATAASSSSLEK.S	2567.8	1.6966	2	1	2.2685	0.4701	298.7	1	13|44	4	1	10
	R15126_4_1275A,16293	K.LCYVALDFEQEM*ATAASSSSLEK.S	2567.8	0.6016	2	1	2.7776	0.4063	1042.8	1	19|44	4	1	10
	R15126_4_1275A,16738	K.LCYVALDFEQEM*ATAASSSSLEK.S	2567.8	0.7736	2	1	2.5874	0.5896	688.1	1	18|44	4	1	10
	R15126_4_1275A,16782	K.LCYVALDFEQEM*ATAASSSSLEK.S	2567.8	0.6836	2	1	2.5762	0.4564	312.1	1	13|44	4	1	10
	R15126_4_1275A,18212	K.LCYVALDFEQEM*ATAASSSSLEK.S	2567.8	0.9206	2	1	2.5621	0.3727	846	1	19|44	4	1	10
	R15126_4_1275A,18466	K.LCYVALDFEQEM*ATAASSSSLEK.S	2567.8	-1.0514	2	1	2.5009	0.4031	662.3	1	19|44	4	1	10
	R15126_4_1275A,18530	K.LCYVALDFEQEM*ATAASSSSLEK.S	2567.8	1.2566	2	1	2.6198	0.3299	439.8	1	16|44	4	1	10
	R15126_4_1275A,18551	K.LCYVALDFEQEM*ATAASSSSLEK.S	2567.8	-1.0484	2	1	3.021	0.4	745.4	1	18|44	4	1	10
	R15126_4_1275A,18561	K.LCYVALDFEQEM*ATAASSSSLEK.S	2567.8	2.7706	2	1	2.703	0.2332	485.7	1	15|44	4	1	10
	R15126_4_1275A,18571 - 18572	K.LCYVALDFEQEM*ATAASSSSLEK.S	2567.8	1.9506	2	1	3.7855	0.3426	1190.8	1	22|44	4	1	10
	R15126_4_1275A,18983	K.LCYVALDFEQEM*ATAASSSSLEK.S	2567.8	-0.7604	2	1	3.5544	0.4525	909	1	19|44	4	1	10
	R15126_4_1275A,18999	K.LCYVALDFEQEM*ATAASSSSLEK.S	2567.8	1.4046	2	1	3.5849	0.4564	965.9	1	19|44	4	1	10
	R15126_4_1275A,19022	K.LCYVALDFEQEM*ATAASSSSLEK.S	2567.8	-0.1394	2	1	3.4177	0.433	1427.8	1	21|44	4	1	10
	R15126_4_1275A,19046	K.LCYVALDFEQEM*ATAASSSSLEK.S	2567.8	1.0746	2	1	3.2446	0.486	728.4	1	17|44	4	1	10
	R15126_4_1275A,19072	K.LCYVALDFEQEM*ATAASSSSLEK.S	2567.8	2.1246	2	1	3.2061	0.347	602	1	17|44	4	1	10
	R15126_4_1275A,19181	K.LCYVALDFEQEM*ATAASSSSLEK.S	2567.8	2.2046	2	1	3.0439	0.475	510.6	1	16|44	4	1	10
	R15126_4_1275A,19503	K.LCYVALDFEQEM*ATAASSSSLEK.S	2567.8	-0.2514	2	1	3.5361	0.5457	812.3	1	18|44	4	1	10
	R15126_4_1275A,19606	K.LCYVALDFEQEM*ATAASSSSLEK.S	2567.8	-0.9894	2	1	3.5927	0.3747	1514.9	1	22|44	4	1	10
	R15126_4_1275A,19778	K.LCYVALDFEQEM*ATAASSSSLEK.S	2567.8	0.1826	2	1	2.7497	0.4264	1326.6	1	21|44	4	1	10
	R15126_4_1275A,19881	K.LCYVALDFEQEM*ATAASSSSLEK.S	2567.8	-0.5314	2	1	3.3065	0.5519	1315.5	1	21|44	4	1	10
	R15126_4_1275A,20070	K.LCYVALDFEQEM*ATAASSSSLEK.S	2567.8	0.6956	2	1	2.7441	0.4478	515.5	1	16|44	4	1	10
	R15126_4_1275A,20755	K.LCYVALDFEQEM*ATAASSSSLEK.S	2567.8	-1.1054	2	1	2.3422	0.4483	691.7	1	17|44	4	1	10
	R15126_4_1275A,20949	K.LCYVALDFEQEM*ATAASSSSLEK.S	2567.8	0.9766	2	1	3.2529	0.4692	1084	1	20|44	4	1	10
	R15126_4_1275A,20988	K.LCYVALDFEQEM*ATAASSSSLEK.S	2567.8	2.2346	2	1	2.3139	0.3107	697.9	1	17|44	4	1	10
	R15126_4_1275A,21409	K.LCYVALDFEQEM*ATAASSSSLEK.S	2567.8	-1.3004	2	1	3.4476	0.3708	1154.7	1	20|44	4	1	10
	R15126_4_1275A,21483	K.LCYVALDFEQEM*ATAASSSSLEK.S	2567.8	-0.4104	2	1	2.8355	0.3637	506.7	1	16|44	4	1	10
	R15126_4_1275A,21511	K.LCYVALDFEQEM*ATAASSSSLEK.S	2567.8	1.5676	2	1	3.2065	0.5359	786.6	1	19|44	4	1	10
	R15126_4_1275A,21947	K.LCYVALDFEQEM*ATAASSSSLEK.S	2567.8	-0.4854	2	1	2.9	0.542	683.3	1	16|44	4	1	10
	R15126_4_1275A,21951	K.LCYVALDFEQEM*ATAASSSSLEK.S	2567.8	1.3446	2	1	2.7256	0.4002	546.1	1	16|44	4	1	10
	R15126_4_1275A,21992	K.LCYVALDFEQEM*ATAASSSSLEK.S	2567.8	-1.0164	2	1	2.5905	0.4661	384.7	1	15|44	4	1	10
	R15126_4_1275A,22050	K.LCYVALDFEQEM*ATAASSSSLEK.S	2567.8	1.0816	2	1	3.3549	0.5503	594.9	1	17|44	4	1	10
	R15126_4_1275A,22093	K.LCYVALDFEQEM*ATAASSSSLEK.S	2567.8	0.6316	2	1	3.2828	0.5149	934.3	1	19|44	4	1	10
	R15126_4_1275A,22360	K.LCYVALDFEQEM*ATAASSSSLEK.S	2567.8	1.6526	2	1	3.1411	0.5762	1072.7	1	20|44	4	1	10
	R15126_4_1275A,22497	K.LCYVALDFEQEM*ATAASSSSLEK.S	2567.8	-0.1134	2	1	3.0836	0.3037	648.8	1	17|44	4	1	10
	R15126_4_1275A,22523	K.LCYVALDFEQEM*ATAASSSSLEK.S	2567.8	-0.3734	2	1	2.897	0.3715	914.9	1	19|44	4	1	10
	R15126_4_1275A,23469	K.LCYVALDFEQEM*ATAASSSSLEK.S	2567.8	1.6076	2	1	2.5365	0.3487	977.2	1	20|44	4	1	10
	R15126_4_1275A,23480	K.LCYVALDFEQEM*ATAASSSSLEK.S	2567.8	1.9816	2	1	2.4809	0.4729	756.4	1	17|44	4	1	10
	R15126_4_1275A,23939	K.LCYVALDFEQEM*ATAASSSSLEK.S	2567.8	0.9056	2	1	4.1482	0.5596	1705.4	1	25|44	4	1	10
	R15126_4_1275A,23954	K.LCYVALDFEQEM*ATAASSSSLEK.S	2567.8	0.1776	2	1	3.7954	0.2584	1391.8	1	22|44	4	1	10
	R15126_4_1275A,24067	K.LCYVALDFEQEM*ATAASSSSLEK.S	2567.8	1.7516	2	1	3.268	0.5489	1268.5	1	21|44	4	1	10
	R15126_4_1275A,17135	K.LCYVALDFEQEMATAASSSSLEK.S	2551.8	1.0292	2	1	2.6205	0.4959	633.3	1	18|44	4	1	10
	R15126_4_1275A,18413	K.LCYVALDFEQEMATAASSSSLEK.S	2551.8	-0.8638	2	1	3.8247	0.3298	1340.3	1	23|44	4	1	10
	R15126_4_1275A,18424	K.LCYVALDFEQEMATAASSSSLEK.S	2551.8	-0.9788	2	1	3.9473	0.4287	1015.7	1	20|44	4	1	10
	R15126_4_1275A,18430	K.LCYVALDFEQEMATAASSSSLEK.S	2551.8	0.9042	2	1	3.3789	0.5383	1131.5	1	22|44	4	1	10
	R15126_4_1275A,18472	K.LCYVALDFEQEMATAASSSSLEK.S	2551.8	0.0602	2	1	4.5928	0.3853	1589.6	1	23|44	4	1	10
	R15126_4_1275A,18493	K.LCYVALDFEQEMATAASSSSLEK.S	2551.8	1.1312	2	1	3.756	0.5706	3382.6	1	28|44	4	1	10
	R15126_4_1275A,18537	K.LCYVALDFEQEMATAASSSSLEK.S	2551.8	1.0842	2	1	3.4356	0.5496	1661.6	1	22|44	4	1	10
	R15126_4_1275A,18889	K.LCYVALDFEQEMATAASSSSLEK.S	2551.8	-0.3778	3	1	5.5571	0.3087	1363.1	1	35|88	4	1	10
	R15126_4_1275A,18944	K.LCYVALDFEQEMATAASSSSLEK.S	2551.8	-0.3838	3	1	4.6588	0.3855	1411.9	1	33|88	4	1	10
	R15126_4_1275A,18945	K.LCYVALDFEQEMATAASSSSLEK.S	2551.8	0.8552	2	1	3.2201	0.408	1890.4	1	25|44	4	1	10
	R15126_4_1275A,18955	K.LCYVALDFEQEMATAASSSSLEK.S	2551.8	0.8222	2	1	3.3851	0.4021	2143.6	1	27|44	4	1	10
	R15126_4_1275A,18977	K.LCYVALDFEQEMATAASSSSLEK.S	2551.8	0.2682	3	1	4.8452	0.3152	1345.9	1	34|88	4	1	10
	R15126_4_1275A,18993	K.LCYVALDFEQEMATAASSSSLEK.S	2551.8	2.7032	2	1	3.9553	0.5324	2618.8	1	27|44	4	1	10
	R15126_4_1275A,19065	K.LCYVALDFEQEMATAASSSSLEK.S	2551.8	2.2032	3	1	5.7378	0.5761	1653.1	1	36|88	4	1	10
	R15126_4_1275A,19099	K.LCYVALDFEQEMATAASSSSLEK.S	2551.8	2.3352	3	1	4.9945	0.4962	1494.9	1	35|88	4	1	10
	R15126_4_1275A,19131	K.LCYVALDFEQEMATAASSSSLEK.S	2551.8	1.8692	2	1	3.8467	0.5822	2105.3	1	27|44	4	1	10
	R15126_4_1275A,19263	K.LCYVALDFEQEMATAASSSSLEK.S	2551.8	-2.7098	2	1	4.5341	0.2084	1773.3	1	24|44	4	1	10
	R15126_4_1275A,19274	K.LCYVALDFEQEMATAASSSSLEK.S	2551.8	-2.8088	2	1	4.3873	0.3699	1179.5	1	22|44	4	1	10
	R15126_4_1275A,19362	K.LCYVALDFEQEMATAASSSSLEK.S	2551.8	-0.7658	2	1	4.5383	0.5064	2178.3	1	27|44	4	1	10
	R15126_4_1275A,19364	K.LCYVALDFEQEMATAASSSSLEK.S	2551.8	0.7042	2	1	3.4044	0.3362	1340.4	1	23|44	4	1	10
	R15126_4_1275A,19373 - 19374	K.LCYVALDFEQEMATAASSSSLEK.S	2551.8	0.8562	2	1	4.1096	0.4332	2778.7	1	28|44	4	1	10
	R15126_4_1275A,19505	K.LCYVALDFEQEMATAASSSSLEK.S	2551.8	0.9632	3	1	5.3971	0.3309	1684.3	1	34|88	4	1	10
	R15126_4_1275A,19516 - 19517	K.LCYVALDFEQEMATAASSSSLEK.S	2551.8	0.9602	3	1	5.7663	0.3569	2338.4	1	39|88	4	1	10
	R15126_4_1275A,19707	K.LCYVALDFEQEMATAASSSSLEK.S	2551.8	-2.9528	2	1	3.4097	0.1478	1391.9	1	23|44	4	1	10
	R15126_4_1275A,19736	K.LCYVALDFEQEMATAASSSSLEK.S	2551.8	-2.9878	2	1	3.5844	0.136	513.2	1	19|44	4	1	10
	R15126_4_1275A,19780	K.LCYVALDFEQEMATAASSSSLEK.S	2551.8	1.0742	2	1	3.7042	0.5424	2407.3	1	27|44	4	1	10
	R15126_4_1275A,19791	K.LCYVALDFEQEMATAASSSSLEK.S	2551.8	0.8602	2	1	4.1351	0.5002	2201.4	1	26|44	4	1	10
	R15126_4_1275A,19840	K.LCYVALDFEQEMATAASSSSLEK.S	2551.8	2.7452	2	1	3.7014	0.6079	2285.1	1	25|44	4	1	10
	R15126_4_1275A,19923	K.LCYVALDFEQEMATAASSSSLEK.S	2551.8	-1.1518	3	1	4.795	0.2139	1132.3	1	30|88	4	1	10
	R15126_4_1275A,19967	K.LCYVALDFEQEMATAASSSSLEK.S	2551.8	-0.3568	3	1	4.7124	0.2216	1399	1	31|88	4	1	10
	R15126_4_1275A,19981	K.LCYVALDFEQEMATAASSSSLEK.S	2551.8	2.0432	3	1	4.784	0.5332	1230.3	1	30|88	4	1	10
	R15126_4_1275A,19989	K.LCYVALDFEQEMATAASSSSLEK.S	2551.8	1.4962	3	1	4.6034	0.5765	1303.3	1	31|88	4	1	10
	R15126_4_1275A,20198	K.LCYVALDFEQEMATAASSSSLEK.S	2551.8	-1.0388	2	1	4.0222	0.5138	1276.1	1	20|44	4	1	10
	R15126_4_1275A,20210	K.LCYVALDFEQEMATAASSSSLEK.S	2551.8	-1.0478	2	1	4.4514	0.5684	1145.7	1	21|44	4	1	10
	R15126_4_1275A,20242	K.LCYVALDFEQEMATAASSSSLEK.S	2551.8	0.0872	2	1	3.585	0.3028	2091.5	1	27|44	4	1	10
	R15126_4_1275A,20308	K.LCYVALDFEQEMATAASSSSLEK.S	2551.8	-0.0038	2	1	3.9312	0.4002	1449.9	1	23|44	4	1	10
	R15126_4_1275A,20330	K.LCYVALDFEQEMATAASSSSLEK.S	2551.8	0.1132	2	1	3.4743	0.2691	1487.2	1	22|44	4	1	10
	R15126_4_1275A,20396	K.LCYVALDFEQEMATAASSSSLEK.S	2551.8	-0.7748	3	1	4.2461	0.1774	1156.8	1	30|88	4	1	10
	R15126_4_1275A,20400	K.LCYVALDFEQEMATAASSSSLEK.S	2551.8	1.8132	3	1	4.5837	0.4767	798	1	30|88	4	1	10
	R15126_4_1275A,20407	K.LCYVALDFEQEMATAASSSSLEK.S	2551.8	-0.1078	3	1	5.0981	0.2292	1354.2	1	34|88	4	1	10
	R15126_4_1275A,20419	K.LCYVALDFEQEMATAASSSSLEK.S	2551.8	1.7062	3	1	4.9391	0.5518	1743.3	1	36|88	4	1	10
	R15126_4_1275A,20506	K.LCYVALDFEQEMATAASSSSLEK.S	2551.8	1.7952	2	1	4.8462	0.6477	1778.3	1	23|44	4	1	10
	R15126_4_1275A,20517	K.LCYVALDFEQEMATAASSSSLEK.S	2551.8	1.4972	2	1	4.0257	0.5671	1107.1	1	20|44	4	1	10
	R15126_4_1275A,20737	K.LCYVALDFEQEMATAASSSSLEK.S	2551.8	-2.1068	2	1	4.7042	0.316	1989.4	1	25|44	4	1	10
	R15126_4_1275A,20825	K.LCYVALDFEQEMATAASSSSLEK.S	2551.8	0.6122	3	1	5.1752	0.2188	1365.5	1	32|88	4	1	10
	R15126_4_1275A,20836	K.LCYVALDFEQEMATAASSSSLEK.S	2551.8	0.8662	3	1	4.9362	0.3914	1412.7	1	32|88	4	1	10
	R15126_4_1275A,20931	K.LCYVALDFEQEMATAASSSSLEK.S	2551.8	0.8772	2	1	3.6511	0.4857	1862.7	1	23|44	4	1	10
	R15126_4_1275A,20935	K.LCYVALDFEQEMATAASSSSLEK.S	2551.8	0.8522	2	1	3.8915	0.4309	1856.7	1	26|44	4	1	10
	R15126_4_1275A,21100	K.LCYVALDFEQEMATAASSSSLEK.S	2551.8	1.9512	2	1	4.3094	0.602	1378.1	1	21|44	4	1	10
	R15126_4_1275A,21232	K.LCYVALDFEQEMATAASSSSLEK.S	2551.8	1.9162	2	1	3.972	0.5421	1974.6	1	25|44	4	1	10
	R15126_4_1275A,21233	K.LCYVALDFEQEMATAASSSSLEK.S	2551.8	-2.7978	2	1	4.2089	0.2114	1331.5	1	23|44	4	1	10
	R15126_4_1275A,21243 - 21244	K.LCYVALDFEQEMATAASSSSLEK.S	2551.8	0.2982	3	1	4.4091	0.431	1086.4	1	31|88	4	1	10
	R15126_4_1275A,21342	K.LCYVALDFEQEMATAASSSSLEK.S	2551.8	0.8932	2	1	4.4933	0.4842	2203.4	1	26|44	4	1	10
	R15126_4_1275A,21353	K.LCYVALDFEQEMATAASSSSLEK.S	2551.8	0.9492	2	1	3.502	0.3733	2056.7	1	24|44	4	1	10
	R15126_4_1275A,21376	K.LCYVALDFEQEMATAASSSSLEK.S	2551.8	-2.1008	2	1	3.8535	0.2036	960.7	1	19|44	4	1	10
	R15126_4_1275A,21474	K.LCYVALDFEQEMATAASSSSLEK.S	2551.8	2.1612	2	1	4.1693	0.5684	2063.8	1	23|44	4	1	10
	R15126_4_1275A,21606	K.LCYVALDFEQEMATAASSSSLEK.S	2551.8	-2.0738	2	1	3.7248	0.2992	1058.8	1	22|44	4	1	10
	R15126_4_1275A,21626	K.LCYVALDFEQEMATAASSSSLEK.S	2551.8	2.1132	2	1	4.501	0.6624	1703.2	1	24|44	4	1	10
	R15126_4_1275A,21650	K.LCYVALDFEQEMATAASSSSLEK.S	2551.8	0.5432	3	1	4.7981	0.343	1071.9	1	28|88	4	1	10
	R15126_4_1275A,21760	K.LCYVALDFEQEMATAASSSSLEK.S	2551.8	0.8162	2	1	4.1502	0.4827	1904.5	1	25|44	4	1	10
	R15126_4_1275A,21772	K.LCYVALDFEQEMATAASSSSLEK.S	2551.8	1.1892	2	1	3.8737	0.5719	1590.3	1	24|44	4	1	10
	R15126_4_1275A,21799	K.LCYVALDFEQEMATAASSSSLEK.S	2551.8	-1.8118	2	1	4.6812	0.3741	2327.2	1	26|44	4	1	10
	R15126_4_1275A,21839	K.LCYVALDFEQEMATAASSSSLEK.S	2551.8	-2.0148	2	1	4.4957	0.2432	2353.1	1	25|44	4	1	10
	R15126_4_1275A,21991	K.LCYVALDFEQEMATAASSSSLEK.S	2551.8	2.5292	2	1	3.4955	0.4965	1990.1	1	24|44	4	1	10
	R15126_4_1275A,22057	K.LCYVALDFEQEMATAASSSSLEK.S	2551.8	0.4162	3	1	3.9121	0.3084	1097.5	1	32|88	4	1	10
	R15126_4_1275A,22070	K.LCYVALDFEQEMATAASSSSLEK.S	2551.8	1.0622	3	1	4.3749	0.5152	1162.6	1	32|88	4	1	10
	R15126_4_1275A,22103	K.LCYVALDFEQEMATAASSSSLEK.S	2551.8	2.4142	3	1	4.3676	0.474	1086.6	1	29|88	4	1	10
	R15126_4_1275A,22178	K.LCYVALDFEQEMATAASSSSLEK.S	2551.8	0.8732	2	1	3.9122	0.5168	1886.8	1	25|44	4	1	10
	R15126_4_1275A,22189	K.LCYVALDFEQEMATAASSSSLEK.S	2551.8	0.2052	2	1	4.4748	0.4279	2786.8	1	27|44	4	1	10
	R15126_4_1275A,22201	K.LCYVALDFEQEMATAASSSSLEK.S	2551.8	2.0692	2	1	3.9318	0.4683	2042.1	1	25|44	4	1	10
	R15126_4_1275A,22486	K.LCYVALDFEQEMATAASSSSLEK.S	2551.8	0.4842	3	1	4.7699	0.2611	1267.7	1	31|88	4	1	10
	R15126_4_1275A,22597	K.LCYVALDFEQEMATAASSSSLEK.S	2551.8	-1.2298	2	1	4.1841	0.4898	1155.1	1	21|44	4	1	10
	R15126_4_1275A,22618	K.LCYVALDFEQEMATAASSSSLEK.S	2551.8	0.9012	2	1	4.0813	0.4267	1649.6	1	24|44	4	1	10
	R15126_4_1275A,22629	K.LCYVALDFEQEMATAASSSSLEK.S	2551.8	1.0922	2	1	4.0882	0.6196	1639.4	1	24|44	4	1	10
	R15126_4_1275A,23058	K.LCYVALDFEQEMATAASSSSLEK.S	2551.8	1.0922	2	1	3.8336	0.5397	1331.2	1	21|44	4	1	10
	R15126_4_1275A,23069	K.LCYVALDFEQEMATAASSSSLEK.S	2551.8	1.2962	2	1	4.4954	0.6224	1749.9	1	23|44	4	1	10
	R15126_4_1275A,23194	K.LCYVALDFEQEMATAASSSSLEK.S	2551.8	2.6922	3	1	4.5137	0.5694	912	1	29|88	4	1	10
	R15126_4_1275A,23258	K.LCYVALDFEQEMATAASSSSLEK.S	2551.8	-1.9458	2	1	2.9863	0.2107	1068.2	1	20|44	4	1	10
	R15126_4_1275A,23279	K.LCYVALDFEQEMATAASSSSLEK.S	2551.8	2.1252	3	1	4.4423	0.5226	1450.2	1	31|88	4	1	10
	R15126_4_1275A,23346	K.LCYVALDFEQEMATAASSSSLEK.S	2551.8	-1.8528	2	1	2.4744	0.3804	1127.2	1	19|44	4	1	10
	R15126_4_1275A,23476 - 23477	K.LCYVALDFEQEMATAASSSSLEK.S	2551.8	-0.2378	2	1	4.5877	0.452	1675	1	23|44	4	1	10
	R15126_4_1275A,23487	K.LCYVALDFEQEMATAASSSSLEK.S	2551.8	0.1322	2	1	4.2287	0.2742	1716.2	1	26|44	4	1	10
	R15126_4_1275A,23491	K.LCYVALDFEQEMATAASSSSLEK.S	2551.8	1.9192	2	1	3.2309	0.5592	1405.9	1	22|44	4	1	10
	R15126_4_1275A,23509	K.LCYVALDFEQEMATAASSSSLEK.S	2551.8	1.5372	2	1	2.4787	0.505	1295.1	1	22|44	4	1	10
	R15126_4_1275A,23685 - 23686	K.LCYVALDFEQEMATAASSSSLEK.S	2551.8	0.1352	3	1	4.7265	0.2016	1022	1	30|88	4	1	10
	R15126_4_1275A,23696	K.LCYVALDFEQEMATAASSSSLEK.S	2551.8	0.1472	3	1	4.6737	0.2332	1460	1	32|88	4	1	10
	R15126_4_1275A,23916	K.LCYVALDFEQEMATAASSSSLEK.S	2551.8	0.9852	2	1	3.6171	0.5128	1286.2	1	21|44	4	1	10
	R15126_4_1275A,23927	K.LCYVALDFEQEMATAASSSSLEK.S	2551.8	0.1772	2	1	4.6494	0.4132	2516.3	1	26|44	4	1	10
	R15126_4_1275A,23961	K.LCYVALDFEQEMATAASSSSLEK.S	2551.8	1.3192	2	1	3.0793	0.4814	932.3	1	19|44	4	1	10
	R15126_4_1275A,24087	K.LCYVALDFEQEMATAASSSSLEK.S	2551.8	2.5152	2	1	4.2706	0.5993	1973.7	1	26|44	4	1	10
	R15126_4_1275A,24139	K.LCYVALDFEQEMATAASSSSLEK.S	2551.8	-0.1698	3	1	3.9861	0.1629	931.3	1	29|88	4	1	10
	R15126_4_1275A,7683	K.QEYDESGPSIVHR.K	1517.58	0.2122	2	1	2.4557	0.5064	621.9	1	12|24	4.65	3	12
	R15126_4_1275A,12259	R.AVFPSIVGR.P	946.128	-0.9727	2	1	2.3727	0.3483	570.5	2	13|16	9.8	3	18
	R15126_4_1275A,13921	R.KDLYANTVLSGGTTMYPGIADR.M	2344.63	1.5699	3	1	4.3573	0.4784	1362.5	1	31|84	5.96	1	10
	R15126_4_1275A,14335	R.SYELPDGQVITIGNER.F	1791.94	0.5051	2	1	2.7406	0.4731	893.8	1	17|30	4.14	4	19
	R15126_4_1275A,14445	R.SYELPDGQVITIGNER.F	1791.94	-2.5059	2	1	3.271	0.4203	1103.8	1	20|30	4.14	4	19
	R15126_4_1275A,14456	R.SYELPDGQVITIGNER.F	1791.94	-2.6669	2	1	3.5215	0.3927	773.9	1	20|30	4.14	4	19
	R15126_4_1275A,14731	R.SYELPDGQVITIGNER.F	1791.94	0.2991	2	1	3.522	0.4652	1587.1	1	21|30	4.14	4	19
	R15126_4_1275A,14742	R.SYELPDGQVITIGNER.F	1791.94	0.6381	2	1	2.6401	0.4647	1105.3	1	18|30	4.14	4	19
	R15126_4_1275A,14923	R.SYELPDGQVITIGNER.F	1791.94	-2.5209	2	1	2.3341	0.399	668.1	1	18|30	4.14	4	19
	R15126_4_1275A,15252	R.SYELPDGQVITIGNER.F	1791.94	0.3831	2	1	2.4858	0.4425	946.5	1	16|30	4.14	4	19
$9-1		19	8	0.1544	69843.2	6.23	sp|P12956|XRCC6_HUMAN X-ray repair cross-complementing protein 6 OS=Homo sapiens GN=XRCC6 PE=1 SV=2
$9-2		19	8	0.1682	64283.6	9.32	tr|B1AHC9|B1AHC9_HUMAN X-ray repair cross-complementing protein 6 OS=Homo sapiens GN=XRCC6 PE=1 SV=1
$9-3		19	8	0.1544	69843.2	6.23	tr|A0A024R1N4|A0A024R1N4_HUMAN X-ray repair complementing defective repair in Chinese hamster cells 6 (Ku autoantigen, 70kDa), isoform CRA_a OS=Homo sapiens GN=XRCC6 PE=4 SV=1
$9-4		19	8	0.1682	64240.6	9.28	tr|B4DE32|B4DE32_HUMAN cDNA FLJ53970, highly similar to ATP-dependent DNA helicase 2 subunit 1 (EC3.6.1.-) OS=Homo sapiens PE=2 SV=1
	R15126_4_1275A,6105	K.IM*ATPEQVGK.M	1090.28	-1.787	2	1	2.4103	0.1472	874.7	1	14|18	6	1	4
	R15126_4_1275A,6195	K.IM*ATPEQVGK.M	1090.28	0.707	2	1	2.3697	0.274	1108.3	1	15|18	6	1	4
	R15126_4_1275A,11270	K.KQELLEALTK.H	1173.38	0.7287	2	1	2.636	0.3594	1089.5	1	14|18	6.14	1	4
	R15126_4_1275A,11277	K.KQELLEALTK.H	1173.38	0.7187	2	1	2.758	0.3301	1322.6	1	15|18	6.14	1	4
	R15126_4_1275A,11352	K.KQELLEALTK.H	1173.38	1.7337	2	1	2.7406	0.4409	1435.9	1	15|18	6.14	1	4
	R15126_4_1275A,11369	K.KQELLEALTK.H	1173.38	1.7867	2	1	2.8654	0.3992	1138.1	1	15|18	6.14	1	4
	R15126_4_1275A,14573	K.NIYVLQELDNPGAK.R	1574.76	0.7679	2	1	3.6172	0.4531	1894.3	1	19|26	4.37	1	4
	R15126_4_1275A,14579	K.NIYVLQELDNPGAK.R	1574.76	1.1159	2	1	3.3241	0.467	1704.2	1	17|26	4.37	1	4
	R15126_4_1275A,14527	R.DIISIAEDEDLR.V	1389.49	0.0186	2	1	2.9034	0.5055	866.8	1	15|22	3.77	1	4
	R15126_4_1275A,14536	R.DIISIAEDEDLR.V	1389.49	-0.0004	2	1	2.2075	0.3326	655.6	1	14|22	3.77	1	4
	R15126_4_1275A,9774	R.IM*LFTNEDNPHGNDSAK.A	1920.05	0.5552	2	1	2.2528	0.5476	297.9	1	12|32	4.54	1	4
	R15126_4_1275A,9889	R.IM*LFTNEDNPHGNDSAK.A	1920.05	0.9602	2	1	2.5529	0.4692	517.2	1	15|32	4.54	1	4
	R15126_4_1275A,12060	R.SDSFENPVLQQHFR.N	1704.82	1.1672	2	1	3.4082	0.4785	744.5	1	16|26	5.3	1	4
	R15126_4_1275A,12146	R.SDSFENPVLQQHFR.N	1704.82	1.1772	2	1	2.3855	0.3966	868.2	1	16|26	5.3	1	4
	R15126_4_1275A,12941	R.TFNTSTGGLLLPSDTK.R	1652.83	-1.8086	2	1	2.5831	0.3231	634.5	1	17|30	5.5	1	4
	R15126_4_1275A,12961	R.TFNTSTGGLLLPSDTK.R	1652.83	0.1094	2	1	2.6701	0.4691	645.7	1	15|30	5.5	1	4
	R15126_4_1275A,12974	R.TFNTSTGGLLLPSDTK.R	1652.83	0.1954	2	1	2.5949	0.2828	860.8	1	18|30	5.5	1	4
	R15126_4_1275A,11751	R.TFNTSTGGLLLPSDTKR.S	1809.01	0.0898	2	1	2.913	0.4417	372.2	1	13|32	8.41	1	4
	R15126_4_1275A,11834	R.TFNTSTGGLLLPSDTKR.S	1809.01	1.3418	2	1	3.6331	0.4099	686.1	1	17|32	8.41	1	4
$10-1		29	7	0.1198	71028.2	5.81	sp|P17066|HSP76_HUMAN Heat shock 70 kDa protein 6 OS=Homo sapiens GN=HSPA6 PE=1 SV=2
$10-2		29	7	0.1198	71004.1	5.81	tr|Q53FC7|Q53FC7_HUMAN Heat shock 70kDa protein 6 (HSP70B') variant (Fragment) OS=Homo sapiens PE=1 SV=1
$10-3		29	7	0.1198	70972.1	5.81	tr|B3KSM6|B3KSM6_HUMAN cDNA FLJ36606 fis, clone TRACH2015654, highly similar to HEAT SHOCK 70 kDa PROTEIN 6 OS=Homo sapiens PE=2 SV=1
$10-4		29	7	0.1198	70958.1	5.89	tr|B2R6X5|B2R6X5_HUMAN cDNA, FLJ93166, highly similar to Homo sapiens heat shock 70kDa protein 6 (HSP70B') (HSPA6), mRNA OS=Homo sapiens PE=2 SV=1
	R15126_4_1275A,7867	K.ATAGDTHLGGEDFDNR.L	1676.68	0.3459	2	1	3.1857	0.5634	988.9	1	18|30	4.22	3	10
	R15126_4_1275A,7878	K.ATAGDTHLGGEDFDNR.L	1676.68	0.1479	2	1	2.809	0.5265	1307.6	1	20|30	4.22	3	10
	R15126_4_1275A,8046	K.ATAGDTHLGGEDFDNR.L	1676.68	1.3139	2	1	3.2204	0.5641	900.8	1	19|30	4.22	3	10
	R15126_4_1275A,13947	K.LLQDFFNGK.E	1082.23	-0.6962	2	1	2.4233	0.3219	912	1	14|16	5.84	2	6
	R15126_4_1275A,13950	K.LLQDFFNGK.E	1082.23	0.3998	2	1	2.5459	0.3662	790	1	13|16	5.84	2	6
	R15126_4_1275A,13962	K.LLQDFFNGK.E	1082.23	0.7968	2	1	2.3116	0.3268	803.8	1	13|16	5.84	2	6
	R15126_4_1275A,14190	R.ARFEELCSDLFR.S	1543.7	-1.6236	2	1	3.3867	0.4731	986.2	1	16|22	4.68	2	6
	R15126_4_1275A,14203	R.ARFEELCSDLFR.S	1543.7	-1.6256	2	1	3.3746	0.4132	1619.7	1	18|22	4.68	2	6
	R15126_4_1275A,14528	R.FEELCSDLFR.S	1316.43	0.5848	2	1	2.6464	0.446	1103.3	1	14|18	4.14	2	6
	R15126_4_1275A,14538	R.FEELCSDLFR.S	1316.43	0.9438	2	1	2.5061	0.3852	1176	1	14|18	4.14	2	6
	R15126_4_1275A,14480	R.IINEPTAAAIAYGLDR.T	1688.91	1.1572	2	1	3.3472	0.6076	984.4	1	18|30	4.37	2	6
	R15126_4_1275A,14489	R.IINEPTAAAIAYGLDR.T	1688.91	0.9182	2	1	3.1945	0.5967	1312.5	1	20|30	4.37	2	6
	R15126_4_1275A,14612	R.IINEPTAAAIAYGLDR.T	1688.91	2.1542	2	1	3.3728	0.5709	1379.7	1	22|30	4.37	2	6
	R15126_4_1275A,14626	R.IINEPTAAAIAYGLDR.T	1688.91	1.9552	2	1	3.7461	0.5824	1281.6	1	23|30	4.37	2	6
	R15126_4_1275A,14899	R.IINEPTAAAIAYGLDR.T	1688.91	-1.0518	2	1	3.7285	0.4924	1006.3	1	19|30	4.37	2	6
	R15126_4_1275A,14940	R.IINEPTAAAIAYGLDR.T	1688.91	-1.2918	2	1	3.4915	0.488	892.8	1	19|30	4.37	2	6
	R15126_4_1275A,15056	R.IINEPTAAAIAYGLDR.T	1688.91	0.4052	2	1	3.3941	0.5305	1176.1	1	19|30	4.37	2	6
	R15126_4_1275A,15099	R.IINEPTAAAIAYGLDR.T	1688.91	-0.2288	2	1	2.8138	0.5214	993	1	16|30	4.37	2	6
	R15126_4_1275A,15127	R.IINEPTAAAIAYGLDR.T	1688.91	1.0412	2	1	2.5429	0.447	424.3	3	12|30	4.37	2	6
	R15126_4_1275A,15172	R.IINEPTAAAIAYGLDR.T	1688.91	1.3572	2	1	2.9047	0.4827	867	1	16|30	4.37	2	6
	R15126_4_1275A,11256	R.TTPSYVAFTDTER.L	1488.58	-2.5803	2	1	2.3717	0.4478	404.3	1	17|24	4.37	4	12
	R15126_4_1275A,11333	R.TTPSYVAFTDTER.L	1488.58	-2.7433	2	1	2.4647	0.3648	406.4	1	15|24	4.37	4	12
	R15126_4_1275A,7109	R.VEIIANDQGNR.I ! R.VEILANDQGNR.T	1229.33	0.1243	2	1	2.6436	0.2788	1161.2	1	14|20	4.37	4	12
	R15126_4_1275A,7120	R.VEIIANDQGNR.I ! R.VEILANDQGNR.T	1229.33	1.0523	2	1	2.2314	0.2491	914.5	1	14|20	4.37	4	12
	R15126_4_1275A,7196	R.VEIIANDQGNR.I ! R.VEILANDQGNR.T	1229.33	-2.6907	2	1	2.8002	0.178	924.6	1	14|20	4.37	4	12
	R15126_4_1275A,7526	R.VEIIANDQGNR.I ! R.VEILANDQGNR.T	1229.33	-0.8477	2	1	2.7266	0.2074	999.5	1	15|20	4.37	4	12
	R15126_4_1275A,7531	R.VEIIANDQGNR.I ! R.VEILANDQGNR.T	1229.33	0.9213	2	1	2.6404	0.2617	943.5	1	16|20	4.37	4	12
	R15126_4_1275A,7537	R.VEIIANDQGNR.I ! R.VEILANDQGNR.T	1229.33	-0.0427	2	1	3.0569	0.2923	1522.6	1	17|20	4.37	4	12
	R15126_4_1275A,7944	R.VEIIANDQGNR.I ! R.VEILANDQGNR.T	1229.33	0.1563	2	1	2.3457	0.3578	473.5	1	11|20	4.37	4	12
$11-1		12	7	0.1139	80272.7	8.53	sp|Q92841|DDX17_HUMAN Probable ATP-dependent RNA helicase DDX17 OS=Homo sapiens GN=DDX17 PE=1 SV=2
$11-2		12	7	0.1135	80439.9	8.63	tr|H3BLZ8|H3BLZ8_HUMAN Probable ATP-dependent RNA helicase DDX17 OS=Homo sapiens GN=DDX17 PE=1 SV=1
$11-3		12	7	0.1126	81067.6	8.22	tr|Q59F66|Q59F66_HUMAN DEAD box polypeptide 17 isoform p82 variant (Fragment) OS=Homo sapiens PE=2 SV=1
	R15126_4_1275A,11610	K.APILIATDVASR.G	1227.44	-0.7274	2	1	2.3408	0.4545	709.6	1	12|22	5.88	2	8
	R15126_4_1275A,11618	K.APILIATDVASR.G	1227.44	0.2936	2	1	2.5974	0.4718	1487.1	1	17|22	5.88	2	8
	R15126_4_1275A,11784	K.APILIATDVASR.G	1227.44	0.5606	2	1	3.0131	0.5296	1486.4	1	17|22	5.88	2	8
	R15126_4_1275A,14581	K.GTAYTFFTPGNLK.Q	1417.59	-1.7105	2	1	2.2833	0.2468	581.7	1	13|24	8.59	1	3
	R15126_4_1275A,14593	K.GTAYTFFTPGNLK.Q	1417.59	-0.6565	2	1	2.4685	0.209	591.2	1	13|24	8.59	1	3
	R15126_4_1275A,9207	K.NFYVEHPEVAR.L	1361.49	1.268	2	1	2.4724	0.3766	421.4	2	11|20	5.4	1	3
	R15126_4_1275A,7826	K.VLEEANQAINPK.L	1326.48	0.1119	2	1	2.6114	0.2373	1473.1	1	16|22	4.53	1	3
	R15126_4_1275A,7856	K.VLEEANQAINPK.L	1326.48	0.2529	2	1	2.8383	0.2777	1871.8	1	17|22	4.53	1	3
	R15126_4_1275A,14269	R.GDGPICLVLAPTR.E	1369.59	-0.7465	2	1	2.9845	0.4462	1106.1	1	15|24	5.83	2	8
	R15126_4_1275A,8502	R.GLDVEDVK.F	874.959	0.1588	2	1	2.2292	0.2728	577.1	2	11|14	4.03	2	8
	R15126_4_1275A,7894	R.SSQSSSQQFSGIGR.S	1456.5	1.0994	2	1	2.7476	0.4925	958.9	1	16|26	9.47	1	3
	R15126_4_1275A,7917	R.SSQSSSQQFSGIGR.S	1456.5	0.3284	2	1	3.1822	0.5	1336.7	1	19|26	9.47	1	3
$12-1		11	7	0.1545	75379.1	6.26	sp|P54136|SYRC_HUMAN Arginine--tRNA ligase, cytoplasmic OS=Homo sapiens GN=RARS PE=1 SV=2
	R15126_4_1275A,14304	K.AAYPDLENPPLLVTPSQQAK.F	2153.42	-0.3015	2	1	2.3696	0.1275	375.3	2	13|38	4.37	1	1
	R15126_4_1275A,14315	K.AAYPDLENPPLLVTPSQQAK.F	2153.42	0.7075	2	1	2.4999	0.3456	727.1	1	17|38	4.37	1	1
	R15126_4_1275A,14326	K.AAYPDLENPPLLVTPSQQAK.F	2153.42	0.7285	2	1	2.2182	0.2343	832.9	1	17|38	4.37	1	1
	R15126_4_1275A,10828	K.FGDYQCNSAM*GISQM*LK.T	1983.21	1.8243	2	1	2.4271	0.498	733.2	1	15|32	5.83	1	1
	R15126_4_1275A,14095	K.GFDILGIKPVQR.M	1343.6	0.0254	2	1	2.5765	0.4685	533.3	1	12|22	8.75	1	1
	R15126_4_1275A,12697	K.NCGCLGASPNLEQLQEENLK.L	2275.45	0.7492	2	1	2.4604	0.3577	538.4	1	16|38	4.25	1	1
	R15126_4_1275A,12723	K.NCGCLGASPNLEQLQEENLK.L	2275.45	1.7012	2	1	2.2472	0.2958	418.7	1	17|38	4.25	1	1
	R15126_4_1275A,15340	R.LNDYIFSFDK.M	1262.39	0.2631	2	1	3.0148	0.3022	939.5	1	14|18	4.21	1	1
	R15126_4_1275A,13529	R.M*LLCEAVAAVM*AK.G	1439.76	1.6329	2	1	2.4572	0.4216	1567.3	1	16|24	5.75	1	1
	R15126_4_1275A,9454	R.STIIGESISR.L	1063.19	0.1602	2	1	2.6283	0.4474	1151.2	1	16|18	5.72	1	1
	R15126_4_1275A,9464	R.STIIGESISR.L	1063.19	0.4232	2	1	2.3491	0.273	962.6	1	15|18	5.72	1	1
$13-1		22	6	0.2281	42009	5.24	sp|P62736|ACTA_HUMAN Actin, aortic smooth muscle OS=Homo sapiens GN=ACTA2 PE=1 SV=1
$13-2		22	6	0.2281	42019	5.23	sp|P68032|ACTC_HUMAN Actin, alpha cardiac muscle 1 OS=Homo sapiens GN=ACTC1 PE=1 SV=1
$13-3		22	6	0.2287	41876.9	5.31	sp|P63267|ACTH_HUMAN Actin, gamma-enteric smooth muscle OS=Homo sapiens GN=ACTG2 PE=1 SV=1
$13-4		22	6	0.2281	42051.1	5.23	sp|P68133|ACTS_HUMAN Actin, alpha skeletal muscle OS=Homo sapiens GN=ACTA1 PE=1 SV=1
$13-5		22	6	0.2281	42009	5.24	tr|D2JYH4|D2JYH4_HUMAN Actin, alpha 2, smooth muscle, aorta OS=Homo sapiens GN=ACTA2 PE=3 SV=1
$13-6		22	6	0.2281	42047	5.23	tr|A8K3K1|A8K3K1_HUMAN cDNA FLJ78096, highly similar to Homo sapiens actin, alpha, cardiac muscle (ACTC), mRNA OS=Homo sapiens PE=2 SV=1
$13-7		22	6	0.2507	38579.1	5.23	tr|B7Z6P1|B7Z6P1_HUMAN cDNA FLJ53662, highly similar to Actin, alpha skeletal muscle OS=Homo sapiens PE=2 SV=1
	R15126_4_1275A,5755	K.DSYVGDEAQSK.R	1199.21	0.2575	2	1	2.3553	0.4922	547.2	1	13|20	4.03	2	17
	R15126_4_1275A,9932	K.EITALAPSTMK.I	1162.38	0.4742	2	1	2.3475	0.2483	683.9	1	13|20	6.1	2	17
	R15126_4_1275A,18588	K.LCYVALDFENEM*ATAASSSSLEK.S	2553.77	-2.7181	2	1	2.7743	0.2969	446.9	1	14|44	4	1	7
	R15126_4_1275A,18603	K.LCYVALDFENEM*ATAASSSSLEK.S	2553.77	-2.4101	3	1	4.375	0.3442	1065.5	1	31|88	4	1	7
	R15126_4_1275A,18605	K.LCYVALDFENEM*ATAASSSSLEK.S	2553.77	-2.7931	2	1	3.9463	0.3722	1359.4	1	20|44	4	1	7
	R15126_4_1275A,18845	K.LCYVALDFENEM*ATAASSSSLEK.S	2553.77	-1.6571	2	1	3.8998	0.4579	1230.6	1	24|44	4	1	7
	R15126_4_1275A,18856	K.LCYVALDFENEM*ATAASSSSLEK.S	2553.77	-1.1891	2	1	3.6853	0.4841	966.8	1	20|44	4	1	7
	R15126_4_1275A,19716	K.LCYVALDFENEM*ATAASSSSLEK.S	2553.77	-2.2081	2	1	2.8703	0.4617	551.9	1	19|44	4	1	7
	R15126_4_1275A,19771	K.LCYVALDFENEM*ATAASSSSLEK.S	2553.77	-1.1951	2	1	3.1634	0.338	1221.1	1	21|44	4	1	7
	R15126_4_1275A,21246	K.LCYVALDFENEM*ATAASSSSLEK.S	2553.77	-1.1291	2	1	2.379	0.3066	328.4	1	14|44	4	1	7
	R15126_4_1275A,21652	K.LCYVALDFENEM*ATAASSSSLEK.S	2553.77	-1.0501	2	1	2.7473	0.4418	448.1	1	16|44	4	1	7
	R15126_4_1275A,22281	K.LCYVALDFENEM*ATAASSSSLEK.S	2553.77	-1.0501	2	1	2.5461	0.4548	489.1	1	16|44	4	1	7
	R15126_4_1275A,13401	K.YPIEHGIITNWDDMEK.I	1962.17	0.7539	2	1	2.5309	0.2833	317.2	1	12|30	4.31	1	7
	R15126_4_1275A,13422	K.YPIEHGIITNWDDMEK.I	1962.17	0.9779	2	1	2.9526	0.4099	847.5	1	16|30	4.31	1	7
	R15126_4_1275A,12259	R.AVFPSIVGR.P	946.128	-0.9727	2	1	2.3727	0.3483	570.5	2	13|16	9.8	3	18
	R15126_4_1275A,14335	R.SYELPDGQVITIGNER.F	1791.94	0.5051	2	1	2.7406	0.4731	893.8	1	17|30	4.14	4	19
	R15126_4_1275A,14445	R.SYELPDGQVITIGNER.F	1791.94	-2.5059	2	1	3.271	0.4203	1103.8	1	20|30	4.14	4	19
	R15126_4_1275A,14456	R.SYELPDGQVITIGNER.F	1791.94	-2.6669	2	1	3.5215	0.3927	773.9	1	20|30	4.14	4	19
	R15126_4_1275A,14731	R.SYELPDGQVITIGNER.F	1791.94	0.2991	2	1	3.522	0.4652	1587.1	1	21|30	4.14	4	19
	R15126_4_1275A,14742	R.SYELPDGQVITIGNER.F	1791.94	0.6381	2	1	2.6401	0.4647	1105.3	1	18|30	4.14	4	19
	R15126_4_1275A,14923	R.SYELPDGQVITIGNER.F	1791.94	-2.5209	2	1	2.3341	0.399	668.1	1	18|30	4.14	4	19
	R15126_4_1275A,15252	R.SYELPDGQVITIGNER.F	1791.94	0.3831	2	1	2.4858	0.4425	946.5	1	16|30	4.14	4	19
$14-1		12	6	0.1079	84659.8	4.94	sp|P07900|HS90A_HUMAN Heat shock protein HSP 90-alpha OS=Homo sapiens GN=HSP90AA1 PE=1 SV=5
$14-2		12	6	0.1079	84659.8	4.94	tr|K9JA46|K9JA46_HUMAN Epididymis luminal secretory protein 52 OS=Homo sapiens GN=EL52 PE=2 SV=1
$14-3		12	6	0.135	68371.5	5.11	tr|Q2VPJ6|Q2VPJ6_HUMAN HSP90AA1 protein (Fragment) OS=Homo sapiens GN=HSP90AA1 PE=1 SV=1
	R15126_4_1275A,8307	K.EDQTEYLEER.R	1312.32	0.1776	2	1	2.3058	0.2999	800.8	1	13|18	3.91	2	6
	R15126_4_1275A,12333	K.SLTNDWEDHLAVK.H	1528.65	0.1721	2	1	2.565	0.3659	561.9	1	12|24	4.53	2	6
	R15126_4_1275A,13028	R.GVVDSEDIPLNLSR.E ! R.GVVDSEDLPLNISR.E	1514.66	1.0439	2	1	3.1098	0.4016	708	2	16|26	4.03	3	10
	R15126_4_1275A,12030	R.NPDDITNEEYGEFYK.S	1834.87	0.3309	2	1	2.7793	0.4078	1271.2	1	18|28	3.83	1	3
	R15126_4_1275A,12045	R.NPDDITNEEYGEFYK.S	1834.87	1.3539	2	1	3.1834	0.5228	625.6	2	13|28	3.83	1	3
	R15126_4_1275A,12051	R.NPDDITNEEYGEFYK.S	1834.87	0.6569	2	1	3.5848	0.48	1843	1	21|28	3.83	1	3
	R15126_4_1275A,11582	R.TLTIVDTGIGM*TK.A ! R.TLTLVDTGIGM*TK.A	1366.61	0.6997	2	1	3.4458	0.5599	1609.7	1	19|24	5.5	2	6
	R15126_4_1275A,11593	R.TLTIVDTGIGM*TK.A ! R.TLTLVDTGIGM*TK.A	1366.61	1.2237	2	1	2.4454	0.4972	1252.2	1	16|24	5.5	2	6
	R15126_4_1275A,11992 - 11993	R.TLTIVDTGIGM*TK.A ! R.TLTLVDTGIGM*TK.A	1366.61	-0.0633	2	1	3.6205	0.4935	2254.9	1	20|24	5.5	2	6
	R15126_4_1275A,12003	R.TLTIVDTGIGM*TK.A ! R.TLTLVDTGIGM*TK.A	1366.61	0.2417	2	1	3.6528	0.6445	2326.3	1	21|24	5.5	2	6
	R15126_4_1275A,8897	R.YESLTDPSKLDSGK.E	1540.65	0.129	2	1	3.2074	0.4737	826.6	1	15|26	4.56	2	6
	R15126_4_1275A,8928	R.YESLTDPSKLDSGK.E	1540.65	0.115	2	1	2.6609	0.4956	1172.3	1	18|26	4.56	2	6
$15-1		11	5	0.1196	63480.6	9.26	sp|Q9NZI8|IF2B1_HUMAN Insulin-like growth factor 2 mRNA-binding protein 1 OS=Homo sapiens GN=IGF2BP1 PE=1 SV=2
	R15126_4_1275A,14271	K.LYIGNLNESVTPADLEK.V	1877.08	0.6089	2	1	2.5636	0.4299	512.3	1	14|32	4.14	1	1
	R15126_4_1275A,14352	K.LYIGNLNESVTPADLEK.V	1877.08	1.9259	2	1	2.3847	0.2804	491.7	1	14|32	4.14	1	1
	R15126_4_1275A,9799	K.QQQVDIPLR.L	1097.25	1.166	2	1	2.2693	0.233	806.6	1	12|16	5.84	1	1
	R15126_4_1275A,14942	K.TVNELQNLTAAEVVVPR.D	1854.1	0.5237	2	1	2.3617	0.3454	467.8	1	12|32	4.53	1	1
	R15126_4_1275A,7705	R.DQTPDENDQVIVK.I	1501.58	-0.7942	2	1	2.6508	0.2524	673.2	1	15|24	3.84	1	1
	R15126_4_1275A,7707	R.DQTPDENDQVIVK.I	1501.58	0.8648	2	1	2.5797	0.317	781	1	18|24	3.84	1	1
	R15126_4_1275A,7715	R.DQTPDENDQVIVK.I	1501.58	0.9858	2	1	2.7183	0.33	1073.9	1	17|24	3.84	1	1
	R15126_4_1275A,11718	R.M*VIITGPPEAQFK.A	1447.72	-0.6814	2	1	2.6265	0.2457	960.6	1	16|24	5.75	1	1
	R15126_4_1275A,11728	R.M*VIITGPPEAQFK.A	1447.72	0.0186	2	1	2.7304	0.3921	1061.2	1	16|24	5.75	1	1
	R15126_4_1275A,11838	R.M*VIITGPPEAQFK.A	1447.72	1.1726	2	1	2.5723	0.2944	860.5	1	15|24	5.75	1	1
	R15126_4_1275A,11897	R.M*VIITGPPEAQFK.A	1447.72	1.2296	2	1	2.587	0.3638	947.3	1	16|24	5.75	1	1
$16-1		7	5	0.0938	68048.1	5.94	sp|Q15046|SYK_HUMAN Lysine--tRNA ligase OS=Homo sapiens GN=KARS PE=1 SV=3
	R15126_4_1275A,10482	K.EICNAYTELNDPM*R.Q	1742.88	0.5118	2	1	2.2432	0.3856	659.9	1	14|26	4.14	1	1
	R15126_4_1275A,10390	K.ILDDICVAK.A	1047.22	0.2611	2	1	2.2012	0.2561	622.5	2	12|16	4.21	1	1
	R15126_4_1275A,9258	K.M*LVVGGIDR.V	976.176	0.6662	2	1	2.4665	0.1885	1113.3	6	13|16	5.59	1	1
	R15126_4_1275A,9622	K.SEEEFIHINNK.L	1360.45	-0.3038	2	1	2.833	0.2799	840.9	1	13|20	4.75	1	1
	R15126_4_1275A,9633	K.SEEEFIHINNK.L	1360.45	0.7122	2	1	2.796	0.2904	707.8	1	14|20	4.75	1	1
	R15126_4_1275A,7125	R.RGDIIGVQGNPGK.T	1311.47	0.1857	2	1	2.3181	0.2969	467.5	2	12|24	8.75	1	1
	R15126_4_1275A,7133	R.RGDIIGVQGNPGK.T	1311.47	0.1837	2	1	2.3676	0.4123	946.5	1	15|24	8.75	1	1
$17-1		19	4	0.0509	69366.9	5.92	sp|P02768|ALBU_HUMAN Serum albumin OS=Homo sapiens GN=ALB PE=1 SV=2
$17-2		19	4	0.0513	69226.8	5.99	tr|A0A0C4DGB6|A0A0C4DGB6_HUMAN Serum albumin OS=Homo sapiens GN=ALB PE=4 SV=1
$17-3		19	4	0.0683	51459.5	6.62	tr|H0YA55|H0YA55_HUMAN Serum albumin (Fragment) OS=Homo sapiens GN=ALB PE=1 SV=1
$17-4		19	4	0.0509	69393	5.92	tr|B2RBS8|B2RBS8_HUMAN cDNA, FLJ95666, highly similar to Homo sapiens albumin (ALB), mRNA OS=Homo sapiens PE=2 SV=1
$17-5		19	4	0.0502	70363.1	5.78	tr|B4DPP6|B4DPP6_HUMAN cDNA FLJ54371, highly similar to Serum albumin OS=Homo sapiens PE=2 SV=1
$17-6		19	4	0.051	69267.8	5.91	tr|A8K9P0|A8K9P0_HUMAN cDNA FLJ78413, highly similar to Homo sapiens albumin, mRNA OS=Homo sapiens PE=2 SV=1
$17-7		19	4	0.053	66531.5	5.73	tr|F6KPG5|F6KPG5_HUMAN Albumin (Fragment) OS=Homo sapiens PE=2 SV=1
$17-8		19	4	0.0593	59574	6.88	tr|B4DPR2|B4DPR2_HUMAN cDNA FLJ50830, highly similar to Serum albumin OS=Homo sapiens PE=2 SV=1
	R15126_4_1275A,6726	K.CCTESLVNR.R	1139.23	2.021	2	1	2.3734	0.4307	834.9	1	13|16	5.99	1	8
	R15126_4_1275A,6779	K.CCTESLVNR.R	1139.23	-2.828	2	1	2.4425	0.1574	604.1	1	12|16	5.99	1	8
	R15126_4_1275A,6822	K.CCTESLVNR.R	1139.23	-2.747	2	1	2.3936	0.127	789.8	1	13|16	5.99	1	8
	R15126_4_1275A,7141	K.CCTESLVNR.R	1139.23	1.08	2	1	2.611	0.4498	848.2	1	14|16	5.99	1	8
	R15126_4_1275A,7157	K.CCTESLVNR.R	1139.23	0.738	2	1	2.5678	0.3267	852.1	1	12|16	5.99	1	8
	R15126_4_1275A,10815	K.KVPQVSTPTLVEVSR.N	1640.91	-0.7888	2	1	2.2703	0.4183	250.1	2	11|28	8.75	1	8
	R15126_4_1275A,10818	K.KVPQVSTPTLVEVSR.N	1640.91	0.6342	2	1	2.5791	0.4113	420	1	17|28	8.75	1	8
	R15126_4_1275A,10830	K.KVPQVSTPTLVEVSR.N	1640.91	1.1182	2	1	2.3125	0.5708	451.2	1	16|28	8.75	1	8
	R15126_4_1275A,10892	K.KVPQVSTPTLVEVSR.N	1640.91	1.5112	3	1	3.9324	0.3461	1404.4	1	29|56	8.75	1	8
	R15126_4_1275A,10903 - 10904	K.KVPQVSTPTLVEVSR.N	1640.91	0.9372	3	1	4.5042	0.4693	1970.5	1	30|56	8.75	1	8
	R15126_4_1275A,10914	K.KVPQVSTPTLVEVSR.N	1640.91	1.8512	3	1	4.4151	0.4371	1553.8	1	30|56	8.75	1	8
	R15126_4_1275A,11321	K.KVPQVSTPTLVEVSR.N	1640.91	-0.0928	3	1	3.7803	0.3965	1951.9	1	29|56	8.75	1	8
	R15126_4_1275A,11332	K.KVPQVSTPTLVEVSR.N	1640.91	0.6612	3	1	3.8704	0.436	2109.8	1	30|56	8.75	1	8
	R15126_4_1275A,11764	K.KVPQVSTPTLVEVSR.N	1640.91	-0.0338	3	1	3.8345	0.4433	1597.4	1	26|56	8.75	1	8
	R15126_4_1275A,11679	K.VPQVSTPTLVEVSR.N	1512.73	0.5213	2	1	2.5749	0.355	845.8	1	16|26	5.97	1	8
	R15126_4_1275A,11696	K.VPQVSTPTLVEVSR.N	1512.73	0.7943	2	1	2.3615	0.1624	396.8	1	13|26	5.97	1	8
	R15126_4_1275A,10552	K.YLYEIAR.R	928.067	0.5076	1	1	1.9427	0.3406	484.1	2	9|12	6	1	8
	R15126_4_1275A,10562	K.YLYEIAR.R	928.067	0.1636	2	1	2.2019	0.3704	591.7	1	11|12	6	1	8
	R15126_4_1275A,10573	K.YLYEIAR.R	928.067	0.5286	1	1	2.0193	0.2475	664.3	3	9|12	6	1	8
$18-1		15	4	0.0567	121445	5.82	sp|A5A3E0|POTEF_HUMAN POTE ankyrin domain family member F OS=Homo sapiens GN=POTEF PE=1 SV=2
	R15126_4_1275A,15645 - 15646	K.LCYVALDFEQEM*ATVASSSSLEK.S	2595.85	0.9109	2	1	3.4894	0.2643	933.2	1	20|44	4	1	1
	R15126_4_1275A,16052	K.LCYVALDFEQEM*ATVASSSSLEK.S	2595.85	-0.7691	2	1	2.5429	0.2088	828.3	1	18|44	4	1	1
	R15126_4_1275A,16064	K.LCYVALDFEQEM*ATVASSSSLEK.S	2595.85	-0.2381	2	1	2.8368	0.1579	755.6	1	18|44	4	1	1
	R15126_4_1275A,16099	K.LCYVALDFEQEM*ATVASSSSLEK.S	2595.85	2.0279	2	1	2.4536	0.2464	828.1	1	19|44	4	1	1
	R15126_4_1275A,16142	K.LCYVALDFEQEM*ATVASSSSLEK.S	2595.85	1.7279	3	1	3.9178	0.3323	1067	1	28|88	4	1	1
	R15126_4_1275A,16794	K.LCYVALDFEQEM*ATVASSSSLEK.S	2595.85	1.1649	2	1	2.2541	0.2473	749.7	1	17|44	4	1	1
	R15126_4_1275A,7683	K.QEYDESGPSIVHR.K	1517.58	0.2122	2	1	2.4557	0.5064	621.9	1	12|24	4.65	3	12
	R15126_4_1275A,12259	R.AVFPSIVGR.P	946.128	-0.9727	2	1	2.3727	0.3483	570.5	2	13|16	9.8	3	18
	R15126_4_1275A,14335	R.SYELPDGQVITIGNER.F	1791.94	0.5051	2	1	2.7406	0.4731	893.8	1	17|30	4.14	4	19
	R15126_4_1275A,14445	R.SYELPDGQVITIGNER.F	1791.94	-2.5059	2	1	3.271	0.4203	1103.8	1	20|30	4.14	4	19
	R15126_4_1275A,14456	R.SYELPDGQVITIGNER.F	1791.94	-2.6669	2	1	3.5215	0.3927	773.9	1	20|30	4.14	4	19
	R15126_4_1275A,14731	R.SYELPDGQVITIGNER.F	1791.94	0.2991	2	1	3.522	0.4652	1587.1	1	21|30	4.14	4	19
	R15126_4_1275A,14742	R.SYELPDGQVITIGNER.F	1791.94	0.6381	2	1	2.6401	0.4647	1105.3	1	18|30	4.14	4	19
	R15126_4_1275A,14923	R.SYELPDGQVITIGNER.F	1791.94	-2.5209	2	1	2.3341	0.399	668.1	1	18|30	4.14	4	19
	R15126_4_1275A,15252	R.SYELPDGQVITIGNER.F	1791.94	0.3831	2	1	2.4858	0.4425	946.5	1	16|30	4.14	4	19
$19-1		5	4	0.0785	66408.6	5.11	sp|P20700|LMNB1_HUMAN Lamin-B1 OS=Homo sapiens GN=LMNB1 PE=1 SV=2
$19-2		5	4	0.1189	44643.4	4.99	tr|E9PBF6|E9PBF6_HUMAN Lamin-B1 OS=Homo sapiens GN=LMNB1 PE=1 SV=1
$19-3		5	4	0.1381	38141.2	5.37	tr|Q6DC98|Q6DC98_HUMAN LMNB1 protein (Fragment) OS=Homo sapiens GN=LMNB1 PE=2 SV=1
	R15126_4_1275A,10643	K.ALYETELADAR.R	1252.36	0.9816	2	1	2.7614	0.4873	1431.3	1	15|20	4.14	1	3
	R15126_4_1275A,8527	K.DAALATALGDKK.S	1174.33	0.1376	2	1	3.2154	0.449	1643.5	1	17|22	5.96	1	3
	R15126_4_1275A,12351	R.IESLSSQLSNLQK.E	1447.62	0.1944	2	1	2.671	0.346	1041.4	1	15|24	6	1	3
	R15126_4_1275A,12369	R.IESLSSQLSNLQK.E	1447.62	-0.6386	2	1	2.9477	0.2954	529.4	4	12|24	6	1	3
	R15126_4_1275A,14170	R.IQELEDLLAK.E	1172.35	0.1946	2	1	2.3306	0.1402	689.3	3	12|18	4.14	1	3
$20-1		5	4	0.0699	77515.5	8.84	sp|P52272|HNRPM_HUMAN Heterogeneous nuclear ribonucleoprotein M OS=Homo sapiens GN=HNRNPM PE=1 SV=3
$20-2		5	4	0.0699	77569.6	8.89	tr|A0A087X0X3|A0A087X0X3_HUMAN Heterogeneous nuclear ribonucleoprotein M OS=Homo sapiens GN=HNRNPM PE=1 SV=1
	R15126_4_1275A,7200	K.QGGGGGGGSVPGIER.M	1285.35	0.426	2	1	2.46	0.321	641.5	1	16|28	6	1	2
	R15126_4_1275A,15668	R.AFITNIPFDVK.W	1265.48	0.2143	2	1	2.3808	0.2526	527.5	3	13|20	5.88	1	2
	R15126_4_1275A,15693	R.AFITNIPFDVK.W	1265.48	0.0693	2	1	2.9157	0.3817	903.5	1	15|20	5.88	1	2
	R15126_4_1275A,12103	R.INEILSNALK.R	1115.31	0.1962	2	1	2.544	0.2601	1169.2	3	15|18	6	1	2
	R15126_4_1275A,9246	R.M*GPAM*GPALGAGIER.M	1460.71	0.9533	2	1	2.4597	0.4066	546.7	1	16|28	5.75	1	2
$21-1		7	3	0.121	54461.6	5	sp|P46937|YAP1_HUMAN Transcriptional coactivator YAP1 OS=Homo sapiens GN=YAP1 PE=1 SV=2
$21-2		7	3	0.1344	48755.2	4.95	tr|A0A024R3E4|A0A024R3E4_HUMAN Yes-associated protein 1, 65kDa, isoform CRA_b OS=Homo sapiens GN=YAP1 PE=4 SV=1
	R15126_4_1275A,9342	R.DESTDSGLSM*SSYSVPR.T	1834.9	0.3563	2	1	3.2691	0.3614	1150	1	19|32	4.03	1	2
	R15126_4_1275A,9352	R.DESTDSGLSM*SSYSVPR.T	1834.9	-0.5637	2	1	2.7978	0.3829	1040.1	1	17|32	4.03	1	2
	R15126_4_1275A,9355	R.DESTDSGLSM*SSYSVPR.T	1834.9	1.1213	2	1	2.9928	0.3892	1086.4	1	18|32	4.03	1	2
	R15126_4_1275A,9364	R.DESTDSGLSM*SSYSVPR.T	1834.9	0.9673	2	1	3.0625	0.4186	1250	1	19|32	4.03	1	2
	R15126_4_1275A,7344	R.QASTDAGTAGALTPQHVR.A	1781.91	-0.6705	2	1	2.6838	0.4458	1007	1	19|34	6.74	1	2
	R15126_4_1275A,11282	R.SQLPTLEQDGGTQNPVSSPGM*SQELR.T	2773.97	0.3	3	1	3.9743	0.5423	1142.1	1	30|100	4.14	1	2
	R15126_4_1275A,11357	R.SQLPTLEQDGGTQNPVSSPGM*SQELR.T	2773.97	0.537	2	1	3.1987	0.5715	621.1	1	18|50	4.14	1	2
$22-1		6	3	0.0597	80110.2	8.3	sp|Q12931|TRAP1_HUMAN Heat shock protein 75 kDa, mitochondrial OS=Homo sapiens GN=TRAP1 PE=1 SV=3
$22-2		6	3	0.0597	80039.1	8.05	tr|Q53G55|Q53G55_HUMAN TNF receptor-associated protein 1 variant (Fragment) OS=Homo sapiens PE=2 SV=1
$22-3		6	3	0.0601	79357.3	7.74	tr|Q9BV61|Q9BV61_HUMAN TRAP1 protein (Fragment) OS=Homo sapiens GN=TRAP1 PE=2 SV=2
$22-4		6	3	0.0597	80091.2	8.05	tr|Q53FS6|Q53FS6_HUMAN TNF receptor-associated protein 1 variant (Fragment) OS=Homo sapiens PE=2 SV=1
	R15126_4_1275A,12965	K.AFLDALQNQAEASSK.I	1593.72	-0.3039	2	1	2.3899	0.3394	1136.9	1	17|28	4.37	1	4
	R15126_4_1275A,13033	K.AFLDALQNQAEASSK.I	1593.72	0.8251	2	1	2.7112	0.4791	851.2	1	18|28	4.37	1	4
	R15126_4_1275A,13046	K.AFLDALQNQAEASSK.I	1593.72	1.0331	2	1	2.3649	0.3507	371.7	1	14|28	4.37	1	4
	R15126_4_1275A,13094	R.AQLLQPTLEINPR.H	1493.73	0.0552	2	1	2.2912	0.2566	629.3	1	15|24	6.05	1	4
	R15126_4_1275A,13119	R.AQLLQPTLEINPR.H	1493.73	1.6882	2	1	2.3082	0.4457	484.8	1	14|24	6.05	1	4
	R15126_4_1275A,13028	R.GVVDSEDIPLNLSR.E ! R.GVVDSEDLPLNISR.E	1514.66	1.0439	2	1	3.1098	0.4016	708	2	16|26	4.03	3	10
$23-1		6	3	0.0803	67877.7	7.58	sp|P29401|TKT_HUMAN Transketolase OS=Homo sapiens GN=TKT PE=1 SV=3
$23-2		6	3	0.0803	67877.7	7.58	tr|V9HWD9|V9HWD9_HUMAN Transketolase OS=Homo sapiens GN=HEL107 PE=2 SV=1
$23-3		6	3	0.1094	49910.3	8.02	tr|A0A0B4J1R6|A0A0B4J1R6_HUMAN Transketolase OS=Homo sapiens GN=TKT PE=1 SV=1
$23-4		6	3	0.0868	62879.1	7.23	tr|B4E022|B4E022_HUMAN cDNA FLJ56274, highly similar to Transketolase (EC 2.2.1.1) OS=Homo sapiens PE=2 SV=1
$23-5		6	3	0.0803	67905.8	7.89	tr|Q53EM5|Q53EM5_HUMAN Transketolase (Fragment) OS=Homo sapiens PE=2 SV=1
$23-6		6	3	0.0926	58981.6	7.57	tr|B3KSI4|B3KSI4_HUMAN Transketolase OS=Homo sapiens PE=2 SV=1
$23-7		6	3	0.1176	46390.2	7.6	tr|B4DVU1|B4DVU1_HUMAN cDNA FLJ53217, highly similar to Transketolase (EC 2.2.1.1) OS=Homo sapiens PE=2 SV=1
	R15126_4_1275A,5779	K.HQPTAIIAK.T	979.158	0.1193	2	1	2.6212	0.2713	721.7	1	13|16	8.76	1	7
	R15126_4_1275A,13316	K.ILATPPQEDAPSVDIANIR.M	2021.26	-0.6535	2	1	3.2598	0.6358	389.7	1	18|36	4.03	1	7
	R15126_4_1275A,13324	K.ILATPPQEDAPSVDIANIR.M	2021.26	0.1985	2	1	2.6815	0.5143	486.9	1	21|36	4.03	1	7
	R15126_4_1275A,13356	K.ILATPPQEDAPSVDIANIR.M	2021.26	1.3075	2	1	2.6899	0.4911	326.4	1	18|36	4.03	1	7
	R15126_4_1275A,13412	K.ILATPPQEDAPSVDIANIR.M	2021.26	1.2035	2	1	3.3828	0.6012	422.7	1	21|36	4.03	1	7
	R15126_4_1275A,10999	R.TSRPENAIIYNNNEDFQVGQAK.V	2509.67	0.6664	3	1	4.1588	0.5374	1117.5	1	27|84	4.68	1	7
$24-1		5	3	0.0687	69285.3	5.8	sp|P09960|LKHA4_HUMAN Leukotriene A-4 hydrolase OS=Homo sapiens GN=LTA4H PE=1 SV=2
$24-2		5	3	0.0749	63830.1	5.56	tr|B4DVZ8|B4DVZ8_HUMAN Leukotriene A(4) hydrolase OS=Homo sapiens PE=2 SV=1
	R15126_4_1275A,11783	K.EDDLNSFNATDLK.D	1482.53	0.2114	2	1	2.7661	0.3009	919	1	16|24	3.84	1	2
	R15126_4_1275A,10805	K.SAYEFSETESM*LK.I	1538.66	0.0223	2	1	3.5741	0.5044	1098.4	1	15|24	4.25	1	2
	R15126_4_1275A,10829	K.SAYEFSETESM*LK.I	1538.66	0.1863	2	1	2.3954	0.2765	898.5	1	15|24	4.25	1	2
	R15126_4_1275A,12632	R.M*QEVYNFNAINNSEIR.F	1959.13	1.5536	2	1	2.3084	0.2196	1128.7	1	18|30	4.53	1	2
	R15126_4_1275A,12676	R.M*QEVYNFNAINNSEIR.F	1959.13	0.8706	2	1	2.8904	0.4832	1040.9	1	17|30	4.53	1	2
$25-1		5	3	0.0652	74175.7	8.79	sp|Q9UJS0|CMC2_HUMAN Calcium-binding mitochondrial carrier protein Aralar2 OS=Homo sapiens GN=SLC25A13 PE=1 SV=2
$25-2		5	3	0.1528	32782.3	5.09	tr|Q75KX8|Q75KX8_HUMAN Putative uncharacterized protein SLC25A13 (Fragment) OS=Homo sapiens GN=SLC25A13 PE=4 SV=1
$25-3		5	3	0.0652	74116.6	8.58	tr|Q53GR7|Q53GR7_HUMAN Solute carrier family 25, member 13 (Citrin) variant (Fragment) OS=Homo sapiens PE=2 SV=1
	R15126_4_1275A,13096	K.TVELLSGVVDQTK.D	1389.58	0.5609	2	1	2.713	0.3627	1060.5	1	15|24	4.37	1	3
	R15126_4_1275A,13131	K.TVELLSGVVDQTK.D	1389.58	0.2459	2	1	2.9624	0.4943	825.3	1	16|24	4.37	1	3
	R15126_4_1275A,16352	R.IAPLEEGTLPFNLAEAQR.Q	1970.22	1.0742	2	1	2.2783	0.3086	342.1	1	15|34	4.25	1	3
	R15126_4_1275A,13642	R.YLNIFGESQPNPK.T	1507.67	1.27	2	1	2.5883	0.3394	442	1	12|24	6	1	3
	R15126_4_1275A,13653	R.YLNIFGESQPNPK.T	1507.67	0.728	2	1	3.1856	0.4332	650	1	14|24	6	1	3
$26-1		4	3	0.064	66050	9.24	sp|O00567|NOP56_HUMAN Nucleolar protein 56 OS=Homo sapiens GN=NOP56 PE=1 SV=4
$26-2		4	3	0.064	65977.9	9.28	tr|A8K9K6|A8K9K6_HUMAN cDNA FLJ76962, highly similar to Homo sapiens nucleolar protein 5A (56kDa with KKE/D repeat) (NOL5A), mRNA OS=Homo sapiens PE=2 SV=1
$26-3		4	3	0.085	49756.6	9.18	tr|A0PJ92|A0PJ92_HUMAN NOP56 protein (Fragment) OS=Homo sapiens GN=NOP56 PE=2 SV=1
	R15126_4_1275A,15814	K.DINTFSMRVR.E	1239.43	1.016	2	1	2.2113	0.2573	510.6	3	11|18	9.6	1	3
	R15126_4_1275A,10763	K.EAM*VQAEEAAAEITR.K	1635.78	0.0158	2	1	2.9113	0.4592	875.1	1	15|28	4.09	1	3
	R15126_4_1275A,10772	K.EAM*VQAEEAAAEITR.K	1635.78	-0.9092	2	1	2.7204	0.3965	855	1	16|28	4.09	1	3
	R15126_4_1275A,11356	K.YPASTVQILGAEK.A	1377.57	-1.9212	2	1	2.4858	0.2794	674.3	1	14|24	6	1	3
$27-1		4	3	0.0408	76614.5	4.6	sp|P19338|NUCL_HUMAN Nucleolin OS=Homo sapiens GN=NCL PE=1 SV=3
$27-2		4	3	0.0408	76614.5	4.6	tr|A0A024R4A0|A0A024R4A0_HUMAN Nucleolin, isoform CRA_b OS=Homo sapiens GN=NCL PE=4 SV=1
$27-3		4	3	0.0541	58554.6	4.57	tr|B3KM80|B3KM80_HUMAN Nucleolin, isoform CRA_c OS=Homo sapiens GN=NCL PE=2 SV=1
$27-4		4	3	0.0481	65962.3	4.45	tr|Q6ZS99|Q6ZS99_HUMAN cDNA FLJ45706 fis, clone FEBRA2028457, highly similar to Nucleolin OS=Homo sapiens PE=2 SV=1
$27-5		4	3	0.0458	68442.3	4.55	tr|B3KTP9|B3KTP9_HUMAN cDNA FLJ38578 fis, clone HCHON2007674, highly similar to NUCLEOLIN OS=Homo sapiens PE=2 SV=1
	R15126_4_1275A,10636	K.EVFEDAAEIR.L	1179.26	0.7885	2	1	2.4263	0.2854	1122	1	15|18	4	1	5
	R15126_4_1275A,10025	K.NDLAVVDVR.I	1001.12	0.1481	2	1	2.2948	0.2691	812.2	1	13|16	4.21	1	5
	R15126_4_1275A,10036	K.NDLAVVDVR.I	1001.12	0.5491	2	1	2.6627	0.3841	890.3	4	13|16	4.21	1	5
	R15126_4_1275A,11003	R.SISLYYTGEK.G	1161.29	0.2661	2	1	2.2618	0.4125	839.5	1	14|18	5.72	1	5
$28-1		4	3	0.0639	75873.4	5.42	sp|P08133|ANXA6_HUMAN Annexin A6 OS=Homo sapiens GN=ANXA6 PE=1 SV=3
$28-2		4	3	0.0786	61852.4	5.36	tr|B7Z582|B7Z582_HUMAN Annexin OS=Homo sapiens PE=2 SV=1
$28-3		4	3	0.0639	75845.4	5.37	tr|A8K3Q7|A8K3Q7_HUMAN Annexin OS=Homo sapiens PE=2 SV=1
	R15126_4_1275A,11318	K.SLHQAIEGDTSGDFLK.A	1718.85	-0.526	2	1	2.7214	0.2702	948.8	1	17|30	4.53	1	3
	R15126_4_1275A,14629	R.DAFVAIVQSVK.N	1177.38	-0.575	2	1	2.3727	0.3543	1238.4	1	15|20	5.84	1	3
	R15126_4_1275A,14671	R.DAFVAIVQSVK.N	1177.38	-0.053	2	1	3.1224	0.4015	1676.7	1	16|20	5.84	1	3
	R15126_4_1275A,14603	R.DLEADIIGDTSGHFQK.M	1746.86	0.5612	2	1	2.7735	0.193	445.4	2	12|30	4.22	1	3
$29-1		3	3	0.1244	49959.6	4.98	sp|Q13748|TBA3C_HUMAN Tubulin alpha-3C/D chain OS=Homo sapiens GN=TUBA3C PE=1 SV=3
$29-2		3	3	0.1244	49858.6	5.01	sp|Q6PEY2|TBA3E_HUMAN Tubulin alpha-3E chain OS=Homo sapiens GN=TUBA3E PE=1 SV=2
$29-3		3	3	0.1244	49959.6	4.98	tr|Q1ZYQ1|Q1ZYQ1_HUMAN Tubulin, alpha 2 OS=Homo sapiens GN=TUBA2 PE=2 SV=1
	R15126_4_1275A,15409	K.TIGGGDDSFNTFFSETGAGK.H	2009.08	-0.3214	2	1	2.7445	0.4746	703.6	1	18|38	4.03	1	3
	R15126_4_1275A,15655	R.AVFVDLEPTVVDEVR.T	1688.9	0.3969	2	1	2.367	0.2479	374.8	2	13|28	3.92	1	3
	R15126_4_1275A,18595	R.FDGALNVDLTEFQTNLVPYPR.I	2410.67	0.8325	2	1	3.2373	0.518	971.4	1	20|40	4.03	1	3
$30-1		18	2	0.0984	42003.2	5.39	sp|Q562R1|ACTBL_HUMAN Beta-actin-like protein 2 OS=Homo sapiens GN=ACTBL2 PE=1 SV=2
	R15126_4_1275A,13768	K.DLYANTVLSGGSTM*YPGIADR.M	2218.43	-0.2573	2	1	3.6993	0.6053	925.2	1	20|40	4.21	1	1
	R15126_4_1275A,13794	K.DLYANTVLSGGSTM*YPGIADR.M	2218.43	-0.2163	2	1	2.9077	0.3131	605.5	1	18|40	4.21	1	1
	R15126_4_1275A,13870	K.DLYANTVLSGGSTM*YPGIADR.M	2218.43	0.9827	2	1	3.0009	0.2736	960.5	1	21|40	4.21	1	1
	R15126_4_1275A,13887	K.DLYANTVLSGGSTM*YPGIADR.M	2218.43	1.1587	2	1	3.346	0.2371	681.2	1	18|40	4.21	1	1
	R15126_4_1275A,15481	K.DLYANTVLSGGSTM*YPGIADR.M	2218.43	-1.1593	2	1	2.6469	0.2427	318	1	13|40	4.21	1	1
	R15126_4_1275A,15514	K.DLYANTVLSGGSTM*YPGIADR.M	2218.43	-0.8473	2	1	2.4027	0.1012	269.9	3	12|40	4.21	1	1
	R15126_4_1275A,14970	K.DLYANTVLSGGSTMYPGIADR.M	2202.43	-0.0547	2	1	4.0541	0.6007	618	1	19|40	4.21	1	1
	R15126_4_1275A,14982	K.DLYANTVLSGGSTMYPGIADR.M	2202.43	-0.2057	2	1	3.7681	0.5287	657.4	1	18|40	4.21	1	1
	R15126_4_1275A,15006	K.DLYANTVLSGGSTMYPGIADR.M	2202.43	0.9713	2	1	3.335	0.5614	687.4	1	20|40	4.21	1	1
	R15126_4_1275A,15017	K.DLYANTVLSGGSTMYPGIADR.M	2202.43	0.8073	2	1	3.4981	0.5649	998.9	1	20|40	4.21	1	1
	R15126_4_1275A,17107	K.DLYANTVLSGGSTMYPGIADR.M	2202.43	-1.0467	2	1	2.2286	0.2635	413.1	1	16|40	4.21	1	1
	R15126_4_1275A,14335	R.SYELPDGQVITIGNER.F	1791.94	0.5051	2	1	2.7406	0.4731	893.8	1	17|30	4.14	4	19
	R15126_4_1275A,14445	R.SYELPDGQVITIGNER.F	1791.94	-2.5059	2	1	3.271	0.4203	1103.8	1	20|30	4.14	4	19
	R15126_4_1275A,14456	R.SYELPDGQVITIGNER.F	1791.94	-2.6669	2	1	3.5215	0.3927	773.9	1	20|30	4.14	4	19
	R15126_4_1275A,14731	R.SYELPDGQVITIGNER.F	1791.94	0.2991	2	1	3.522	0.4652	1587.1	1	21|30	4.14	4	19
	R15126_4_1275A,14742	R.SYELPDGQVITIGNER.F	1791.94	0.6381	2	1	2.6401	0.4647	1105.3	1	18|30	4.14	4	19
	R15126_4_1275A,14923	R.SYELPDGQVITIGNER.F	1791.94	-2.5209	2	1	2.3341	0.399	668.1	1	18|30	4.14	4	19
	R15126_4_1275A,15252	R.SYELPDGQVITIGNER.F	1791.94	0.3831	2	1	2.4858	0.4425	946.5	1	16|30	4.14	4	19
$31-1		9	2	0.0347	117390	5.66	sp|P0CG39|POTEJ_HUMAN POTE ankyrin domain family member J OS=Homo sapiens GN=POTEJ PE=3 SV=1
	R15126_4_1275A,18101	K.LCYVALDFEQEMAMVASSSSLEK.S	2609.95	-0.5197	2	1	2.9373	0.4944	572	1	16|44	4	1	1
	R15126_4_1275A,18113	K.LCYVALDFEQEMAMVASSSSLEK.S	2609.95	-1.3437	2	1	2.2239	0.179	655.4	1	16|44	4	1	1
	R15126_4_1275A,18268	K.LCYVALDFEQEMAMVASSSSLEK.S	2609.95	2.4843	3	1	3.9275	0.4025	577.6	1	27|88	4	1	1
	R15126_4_1275A,18527	K.LCYVALDFEQEMAMVASSSSLEK.S	2609.95	0.4413	2	1	2.6957	0.4063	719.8	1	17|44	4	1	1
	R15126_4_1275A,18529	K.LCYVALDFEQEMAMVASSSSLEK.S	2609.95	2.3203	2	1	2.4251	0.237	757.6	1	17|44	4	1	1
	R15126_4_1275A,18539	K.LCYVALDFEQEMAMVASSSSLEK.S	2609.95	1.0303	2	1	2.9837	0.2977	623.3	1	17|44	4	1	1
	R15126_4_1275A,18979	K.LCYVALDFEQEMAMVASSSSLEK.S	2609.95	0.3193	2	1	3.4018	0.4851	1012.1	1	19|44	4	1	1
	R15126_4_1275A,18989 - 18990	K.LCYVALDFEQEMAMVASSSSLEK.S	2609.95	0.9983	2	1	2.7113	0.1981	649.5	1	17|44	4	1	1
	R15126_4_1275A,7683	K.QEYDESGPSIVHR.K	1517.58	0.2122	2	1	2.4557	0.5064	621.9	1	12|24	4.65	3	12
$32-1		4	2	0.0314	103058	5.25	sp|P12814|ACTN1_HUMAN Alpha-actinin-1 OS=Homo sapiens GN=ACTN1 PE=1 SV=2
$32-2		4	2	0.0313	103854	5.31	sp|P35609|ACTN2_HUMAN Alpha-actinin-2 OS=Homo sapiens GN=ACTN2 PE=1 SV=1
$32-3		4	2	0.0314	103058	5.25	tr|A0A024R694|A0A024R694_HUMAN Actinin, alpha 1, isoform CRA_a OS=Homo sapiens GN=ACTN1 PE=4 SV=1
$32-4		4	2	0.1077	29466.1	7.67	tr|G3V2N5|G3V2N5_HUMAN Alpha-actinin-1 (Fragment) OS=Homo sapiens GN=ACTN1 PE=1 SV=4
$32-5		4	2	0.2222	14038.2	5.93	tr|G3V5M4|G3V5M4_HUMAN Alpha-actinin-1 (Fragment) OS=Homo sapiens GN=ACTN1 PE=1 SV=1
$32-6		4	2	0.0525	61736.6	5.93	tr|Q86TX4|Q86TX4_HUMAN Full-length cDNA clone CS0DB009YA03 of Neuroblastoma of Homo sapiens (human) (Fragment) OS=Homo sapiens PE=2 SV=1
$32-7		4	2	0.1098	28801.4	8.57	tr|B4DRP5|B4DRP5_HUMAN cDNA FLJ54718, highly similar to Alpha-actinin-1 OS=Homo sapiens PE=2 SV=1
$32-8		4	2	0.0986	32640.5	5.87	tr|B7Z4V1|B7Z4V1_HUMAN cDNA FLJ55401, highly similar to Alpha-actinin-2 OS=Homo sapiens PE=2 SV=1
	R15126_4_1275A,13744	K.AGTQIENIEEDFR.D	1522.6	-0.0403	2	1	2.8741	0.3975	769.6	1	14|24	4	1	8
	R15126_4_1275A,13837	K.AGTQIENIEEDFR.D	1522.6	1.2457	2	1	2.5488	0.4304	636.1	1	13|24	4	1	8
	R15126_4_1275A,12942	K.LVSIGAEEIVDGNVK.M	1543.74	1.0641	2	1	2.7445	0.4806	712.1	1	15|28	4.14	1	8
	R15126_4_1275A,12949	K.LVSIGAEEIVDGNVK.M	1543.74	0.4121	2	1	2.8742	0.569	869.3	1	15|28	4.14	1	8
$33-1		4	2	0.2	11283.9	6.09	sp|P81605|DCD_HUMAN Dermcidin OS=Homo sapiens GN=DCD PE=1 SV=2
	R15126_4_1275A,11479	K.DAVEDLESVGK.G	1162.23	-1.0267	2	1	2.9672	0.432	947.3	1	14|20	3.92	1	1
	R15126_4_1275A,11497	K.DAVEDLESVGK.G	1162.23	0.2363	2	1	2.5794	0.3784	1078	1	15|20	3.92	1	1
	R15126_4_1275A,11508	K.DAVEDLESVGK.G	1162.23	0.8833	2	1	2.433	0.4035	1035.3	1	15|20	3.92	1	1
	R15126_4_1275A,5955	K.ENAGEDPGLAR.Q	1129.16	0.2216	2	1	2.4396	0.394	422.5	4	12|20	4.14	1	1
$34-1		4	2	0.0314	72684.1	5.88	sp|O14744|ANM5_HUMAN Protein arginine N-methyltransferase 5 OS=Homo sapiens GN=PRMT5 PE=1 SV=4
$34-2		4	2	0.0717	32311.8	5.59	tr|H0YJX6|H0YJX6_HUMAN Protein arginine N-methyltransferase 5 (Fragment) OS=Homo sapiens GN=PRMT5 PE=1 SV=1
$34-3		4	2	0.0377	61107.7	5.5	tr|B4DV00|B4DV00_HUMAN Protein arginine N-methyltransferase 5 OS=Homo sapiens PE=2 SV=1
$34-4		4	2	0.0314	72710.1	5.88	tr|B2RDD7|B2RDD7_HUMAN Protein arginine N-methyltransferase 5 OS=Homo sapiens PE=2 SV=1
	R15126_4_1275A,8668	K.YSQYQQAIYK.C	1292.42	0.7655	2	1	3.098	0.4356	1547.6	1	16|18	8.43	1	4
	R15126_4_1275A,8673	K.YSQYQQAIYK.C	1292.42	-0.0935	2	1	2.4824	0.4754	1153.5	1	14|18	8.43	1	4
	R15126_4_1275A,11543	R.VPLVAPEDLR.D	1109.3	0.0747	2	1	2.2699	0.4265	1033.7	1	13|18	4.37	1	4
	R15126_4_1275A,11579	R.VPLVAPEDLR.D	1109.3	0.7227	2	1	2.4109	0.3934	1012.2	1	13|18	4.37	1	4
$35-1		3	2	0.0518	39324.8	5.43	sp|P02765|FETUA_HUMAN Alpha-2-HS-glycoprotein OS=Homo sapiens GN=AHSG PE=1 SV=1
$35-2		3	2	0.0439	46627.1	5.84	tr|B7Z8Q2|B7Z8Q2_HUMAN cDNA FLJ55606, highly similar to Alpha-2-HS-glycoprotein OS=Homo sapiens PE=2 SV=1
	R15126_4_1275A,5500	K.CDSSPDSAEDVR.K	1338.31	0.6739	2	1	2.3743	0.3702	448.7	1	13|22	3.84	1	2
	R15126_4_1275A,5517	K.CDSSPDSAEDVR.K	1338.31	0.3399	2	1	2.2479	0.2888	555.1	1	14|22	3.84	1	2
	R15126_4_1275A,7727	K.CNLLAEK.Q	847.973	0.5612	2	1	2.313	0.1552	1020.9	3	11|12	5.99	1	2
$36-1		3	2	0.0519	68304.2	5.35	sp|P38606|VATA_HUMAN V-type proton ATPase catalytic subunit A OS=Homo sapiens GN=ATP6V1A PE=1 SV=2
$36-2		3	2	0.0958	37751.2	5.29	tr|B7Z2V6|B7Z2V6_HUMAN cDNA FLJ53889, highly similar to Vacuolar ATP synthase catalytic subunit A, ubiquitous isoform (EC 3.6.3.14) OS=Homo sapiens PE=2 SV=1
	R15126_4_1275A,11431	R.LAEM*PADSGYPAYLGAR.L	1799	-0.8363	2	1	2.5618	0.4806	503.1	1	15|32	4.37	1	2
	R15126_4_1275A,7451	R.TALVANTSNM*PVAAR.E	1532.75	0.304	2	1	2.5249	0.3782	567.9	1	14|28	9.41	1	2
	R15126_4_1275A,7464	R.TALVANTSNM*PVAAR.E	1532.75	1.236	2	1	3.0433	0.5136	741.7	1	16|28	9.41	1	2
$37-1		2	2	0.0508	59210.2	6.66	sp|Q16630|CPSF6_HUMAN Cleavage and polyadenylation specificity factor subunit 6 OS=Homo sapiens GN=CPSF6 PE=1 SV=2
$37-2		2	2	0.0586	52270.2	6	tr|F8WJN3|F8WJN3_HUMAN Cleavage and polyadenylation-specificity factor subunit 6 OS=Homo sapiens GN=CPSF6 PE=1 SV=1
	R15126_4_1275A,11931	K.GFALVGVGSEASSK.K	1309.45	-0.0857	2	1	3.2018	0.4756	1529.3	1	18|26	6	1	2
	R15126_4_1275A,12870	R.TPLSEAEFEEIM*NR.N	1682.83	-0.4721	2	1	3.3741	0.5096	1616.8	1	18|26	4.09	1	2
$38-1		2	2	0.0342	82704.6	5.55	sp|P13010|XRCC5_HUMAN X-ray repair cross-complementing protein 5 OS=Homo sapiens GN=XRCC5 PE=1 SV=3
$38-2		2	2	0.044	64243.4	5.7	tr|Q53T09|Q53T09_HUMAN Putative uncharacterized protein XRCC5 (Fragment) OS=Homo sapiens GN=XRCC5 PE=4 SV=1
	R15126_4_1275A,15120	K.TDTLEDLFPTTK.I	1381.51	-0.1299	2	1	2.2345	0.3642	842.8	1	14|22	4.03	1	2
	R15126_4_1275A,11455	R.ANPQVGVAFPHIK.H	1378.6	-0.4391	2	1	2.3647	0.2768	385.8	1	15|24	8.8	1	2
$39-1		2	2	0.0425	97148.6	6.71	sp|P06737|PYGL_HUMAN Glycogen phosphorylase, liver form OS=Homo sapiens GN=PYGL PE=1 SV=4
$39-2		2	2	0.044	94070.2	6.87	tr|E9PK47|E9PK47_HUMAN Alpha-1,4 glucan phosphorylase OS=Homo sapiens GN=PYGL PE=1 SV=1
$39-3		2	2	0.0425	97067.5	6.86	tr|B2R825|B2R825_HUMAN Alpha-1,4 glucan phosphorylase OS=Homo sapiens PE=2 SV=1
	R15126_4_1275A,13594	K.VIPATDLSEQISTAGTEASGTGNMK.F	2479.7	-2.4379	2	1	2.3559	0.3969	199.9	1	13|48	4.14	1	3
	R15126_4_1275A,13072	R.DYYFALAHTVR.D	1356.51	0.7604	2	1	2.5943	0.4536	812.1	1	13|20	6.74	1	3
$40-1		2	2	0.0327	90584.5	5.76	sp|Q00839|HNRPU_HUMAN Heterogeneous nuclear ribonucleoprotein U OS=Homo sapiens GN=HNRNPU PE=1 SV=6
$40-2		2	2	0.0526	57663.2	9.42	tr|Q7Z4Q5|Q7Z4Q5_HUMAN Heterogeneous nuclear ribonucleoprotein U (Scaffold attachment factor A), isoform CRA_a OS=Homo sapiens GN=HNRPU PE=2 SV=1
$40-3		2	2	0.0374	79715.7	8.03	tr|Q96BA7|Q96BA7_HUMAN HNRPU protein OS=Homo sapiens PE=2 SV=1
$40-4		2	2	0.0344	86860.6	6.07	tr|B4DLR3|B4DLR3_HUMAN cDNA FLJ54020, highly similar to Heterogeneous nuclear ribonucleoprotein U OS=Homo sapiens PE=2 SV=1
$40-5		2	2	0.036	83085	8.95	tr|B3KX72|B3KX72_HUMAN cDNA FLJ44920 fis, clone BRAMY3011501, highly similar to Heterogeneous nuclear ribonucleoprotein U OS=Homo sapiens PE=2 SV=1
	R15126_4_1275A,11475	K.YNILGTNTIM*DK.M	1399.6	0.6243	2	1	2.6464	0.4223	1171.8	1	15|22	5.84	1	5
	R15126_4_1275A,12095	R.NFILDQTNVSAAAQR.R	1648.8	1.3441	2	1	2.3043	0.1747	841.7	1	16|28	5.84	1	5
$41-1		3	1	0.0198	68569.5	5.96	sp|P04843|RPN1_HUMAN Dolichyl-diphosphooligosaccharide--protein glycosyltransferase subunit 1 OS=Homo sapiens GN=RPN1 PE=1 SV=1
$41-2		3	1	0.0276	49921.2	6.1	tr|B7Z4L4|B7Z4L4_HUMAN Dolichyl-diphosphooligosaccharide--protein glycosyltransferase subunit 1 OS=Homo sapiens GN=RPN1 PE=1 SV=1
$41-3		3	1	0.0207	65838.4	5.78	tr|B4DL99|B4DL99_HUMAN Dolichyl-diphosphooligosaccharide--protein glycosyltransferase subunit 1 OS=Homo sapiens PE=2 SV=1
$41-4		3	1	0.0211	64581.9	6.1	tr|Q96HX3|Q96HX3_HUMAN Dolichyl-diphosphooligosaccharide--protein glycosyltransferase subunit 1 (Fragment) OS=Homo sapiens PE=2 SV=1
$41-5		3	1	0.0198	68579.6	5.96	tr|Q53EP4|Q53EP4_HUMAN Dolichyl-diphosphooligosaccharide--protein glycosyltransferase subunit 1 (Fragment) OS=Homo sapiens PE=2 SV=1
$41-6		3	1	0.0317	43368.9	6.04	tr|B4DNJ5|B4DNJ5_HUMAN Dolichyl-diphosphooligosaccharide--protein glycosyltransferase subunit 1 OS=Homo sapiens PE=2 SV=1
$41-7		3	1	0.0198	68606.6	5.96	tr|Q6IBR0|Q6IBR0_HUMAN Dolichyl-diphosphooligosaccharide--protein glycosyltransferase subunit 1 OS=Homo sapiens GN=RPN1 PE=2 SV=1
	R15126_4_1275A,14002	K.ALTSEIALLQSR.L	1302.5	0.6955	2	1	3.312	0.4015	1997.3	1	18|22	6.05	1	7
	R15126_4_1275A,14011	K.ALTSEIALLQSR.L	1302.5	0.2145	2	1	3.0378	0.3042	1759.1	1	18|22	6.05	1	7
	R15126_4_1275A,14055	K.ALTSEIALLQSR.L	1302.5	1.2845	2	1	2.8079	0.2842	1849	1	17|22	6.05	1	7
$42-1		3	1	0.0204	66115.6	6.39	sp|Q9NSD9|SYFB_HUMAN Phenylalanine--tRNA ligase beta subunit OS=Homo sapiens GN=FARSB PE=1 SV=3
$42-2		3	1	0.0204	66043.6	6.53	tr|A8K666|A8K666_HUMAN cDNA FLJ75460, highly similar to Homo sapiens phenylalanine-tRNA synthetase-like, beta subunit, mRNA OS=Homo sapiens PE=2 SV=1
$42-3		3	1	0.0245	54814.6	7.19	tr|B7ZB32|B7ZB32_HUMAN cDNA, FLJ79396, highly similar to Phenylalanyl-tRNA synthetase beta chain (EC 6.1.1.20) OS=Homo sapiens PE=2 SV=1
$42-4		3	1	0.0205	65701.1	6.39	tr|Q9BR63|Q9BR63_HUMAN FARSB protein (Fragment) OS=Homo sapiens GN=FARSB PE=2 SV=2
	R15126_4_1275A,12638	K.TYTIANQFPLNK.L	1410.6	-1.7875	2	1	2.262	0.4867	465.5	1	14|22	8.26	1	4
	R15126_4_1275A,12664	K.TYTIANQFPLNK.L	1410.6	0.1035	2	1	2.82	0.4301	832.7	1	13|22	8.26	1	4
	R15126_4_1275A,12696	K.TYTIANQFPLNK.L	1410.6	0.6955	2	1	2.3641	0.5068	550.1	1	14|22	8.26	1	4
$43-1		2	1	0.0627	36053.1	8.57	sp|P04406|G3P_HUMAN Glyceraldehyde-3-phosphate dehydrogenase OS=Homo sapiens GN=GAPDH PE=1 SV=3
$43-2		2	1	0.0808	27870.7	6.45	tr|E7EUT5|E7EUT5_HUMAN Glyceraldehyde-3-phosphate dehydrogenase OS=Homo sapiens GN=GAPDH PE=1 SV=1
$43-3		2	1	0.0913	24620.2	8.68	tr|Q0QET7|Q0QET7_HUMAN Glyceraldehyde-3-phosphate dehydrogenase (Fragment) OS=Homo sapiens GN=GAPDH PE=2 SV=1
$43-4		2	1	0.0977	23254.7	8.79	tr|B4DRV9|B4DRV9_HUMAN Glyceraldehyde-3-phosphate dehydrogenase OS=Homo sapiens PE=2 SV=1
$43-5		2	1	0.0627	36053.1	8.57	tr|V9HVZ4|V9HVZ4_HUMAN Glyceraldehyde-3-phosphate dehydrogenase OS=Homo sapiens GN=HEL-S-162eP PE=2 SV=1
$43-6		2	1	0.0627	36049.1	8.57	tr|Q2TSD0|Q2TSD0_HUMAN Glyceraldehyde-3-phosphate dehydrogenase OS=Homo sapiens PE=2 SV=1
	R15126_4_1275A,17388	K.WGDAGAEYVVESTGVFTTMEK.A	2278.48	0.8404	2	1	2.6883	0.464	359.3	1	14|40	4	1	6
	R15126_4_1275A,17409	K.WGDAGAEYVVESTGVFTTMEK.A	2278.48	1.2774	2	1	3.1347	0.5028	861.8	1	18|40	4	1	6
$44-1		2	1	0.0211	59069.7	5.08	sp|Q13596|SNX1_HUMAN Sorting nexin-1 OS=Homo sapiens GN=SNX1 PE=1 SV=3
$44-2		2	1	0.0212	58471.3	5.04	sp|O60749|SNX2_HUMAN Sorting nexin-2 OS=Homo sapiens GN=SNX2 PE=1 SV=2
$44-3		2	1	0.0362	35592.8	6.31	tr|H0YK42|H0YK42_HUMAN Sorting nexin-1 OS=Homo sapiens GN=SNX1 PE=1 SV=1
$44-4		2	1	0.0212	58445.3	5.04	tr|Q53GG3|Q53GG3_HUMAN Sorting nexin 2 variant (Fragment) OS=Homo sapiens PE=2 SV=1
$44-5		2	1	0.0212	58452.3	5.07	tr|B3KN57|B3KN57_HUMAN cDNA FLJ13654 fis, clone PLACE1011477, highly similar to Sorting nexin-2 OS=Homo sapiens PE=2 SV=1
$44-6		2	1	0.0255	50099.2	6.55	tr|Q59GU6|Q59GU6_HUMAN Sorting nexin 1 isoform a variant (Fragment) OS=Homo sapiens PE=2 SV=1
$44-7		2	1	0.0211	59011.6	5.12	tr|Q53GY8|Q53GY8_HUMAN Sorting nexin 1 isoform a variant (Fragment) OS=Homo sapiens PE=2 SV=1
$44-8		2	1	0.0212	58472.2	4.98	tr|B3KML1|B3KML1_HUMAN cDNA FLJ11308 fis, clone PLACE1010074, highly similar to Sorting nexin-2 OS=Homo sapiens PE=2 SV=1
$44-9		2	1	0.0211	59021.7	5.12	tr|Q53HL9|Q53HL9_HUMAN Sorting nexin 1 isoform a variant (Fragment) OS=Homo sapiens PE=2 SV=1
	R15126_4_1275A,10149	R.ALSQLAEVEEK.I	1217.35	0.0882	2	1	2.2322	0.3716	624.6	2	13|20	4.25	1	9
	R15126_4_1275A,10191	R.ALSQLAEVEEK.I	1217.35	-0.0528	2	1	2.3686	0.301	1224.8	1	15|20	4.25	1	9
$45-1		2	1	0.0061	278164	5.47	sp|O75369|FLNB_HUMAN Filamin-B OS=Homo sapiens GN=FLNB PE=1 SV=2
$45-2		2	1	0.0059	291022	5.65	sp|Q14315|FLNC_HUMAN Filamin-C OS=Homo sapiens GN=FLNC PE=1 SV=3
$45-3		2	1	0.0061	280490	5.62	tr|A0A024R321|A0A024R321_HUMAN Filamin B, beta (Actin binding protein 278), isoform CRA_a OS=Homo sapiens GN=FLNB PE=4 SV=1
$45-4		2	1	0.0066	256281	5.47	tr|E7EN95|E7EN95_HUMAN Filamin-B OS=Homo sapiens GN=FLNB PE=1 SV=1
$45-5		2	1	0.0119	142815	6.02	tr|Q59H94|Q59H94_HUMAN Gamma filamin variant (Fragment) OS=Homo sapiens PE=2 SV=1
$45-6		2	1	0.0066	256337	5.47	tr|Q68CT4|Q68CT4_HUMAN Putative uncharacterized protein DKFZp686A1668 OS=Homo sapiens GN=DKFZp686A1668 PE=2 SV=1
	R15126_4_1275A,10471	R.EAGAGGLSIAVEGPSK.A	1443.58	-0.5654	2	1	2.27	0.184	579.5	1	14|30	4.53	1	6
	R15126_4_1275A,10493	R.EAGAGGLSIAVEGPSK.A	1443.58	0.3116	2	1	2.7443	0.3708	786.8	1	17|30	4.53	1	6
$46-1		2	1	0.0079	160283	6.9	sp|Q86VH2|KIF27_HUMAN Kinesin-like protein KIF27 OS=Homo sapiens GN=KIF27 PE=2 SV=1
$46-2		2	1	0.0322	40031.9	9.33	tr|E0ZS58|E0ZS58_HUMAN Kinesin family member 27 (Fragment) OS=Homo sapiens GN=KIF27 PE=2 SV=1
	R15126_4_1275A,10001	R.HNVDEKLKNGR.V	1310.44	0.2148	2	1	2.5855	0.1679	306.8	5	9|20	8.6	1	2
	R15126_4_1275A,10012	R.HNVDEKLKNGR.V	1310.44	0.4008	2	1	2.3634	0.2396	361.1	3	10|20	8.6	1	2
$47-1		1	1	1	1960.28	5.9	tr|Q15912|Q15912_HUMAN Zinc finger homeodomain protein (Fragment) OS=Homo sapiens GN=ATBF1-B PE=2 SV=1
	R15126_4_1275A,16451	-.M*RLGGGQLVSEELMNLGR.-	1977.3	-1.8816	2	1	2.2673	0.3171	416.3	1	13|34	5.9	1	1
$48-1		1	1	0.0109	123585	6.84	sp|Q8NHU6|TDRD7_HUMAN Tudor domain-containing protein 7 OS=Homo sapiens GN=TDRD7 PE=1 SV=2
	R15126_4_1275A,10107	-.MLEGDLVSKM*LR.A	1408.71	1.1075	2	1	2.2792	0.2525	569.1	1	12|22	5.82	1	1
$49-1		1	1	0.0484	46848.6	6.38	tr|B5A943|B5A943_HUMAN Soluble MET variant 15 OS=Homo sapiens GN=MET PE=2 SV=1
	R15126_4_1275A,16370	K.EVLNILQAAYVSKPGAQLAR.Q	2142.49	1.1772	2	1	2.3551	0.2966	143.4	60	10|38	8.69	1	1
$50-1		1	1	0.0238	50140.7	9.1	sp|P68104|EF1A1_HUMAN Elongation factor 1-alpha 1 OS=Homo sapiens GN=EEF1A1 PE=1 SV=1
$50-2		1	1	0.0238	50470	9.11	sp|Q05639|EF1A2_HUMAN Elongation factor 1-alpha 2 OS=Homo sapiens GN=EEF1A2 PE=1 SV=1
$50-3		1	1	0.0238	50184.8	9.15	sp|Q5VTE0|EF1A3_HUMAN Putative elongation factor 1-alpha-like 3 OS=Homo sapiens GN=EEF1A1P5 PE=5 SV=1
$50-4		1	1	0.0238	50140.7	9.1	tr|Q6IPS9|Q6IPS9_HUMAN Elongation factor 1-alpha OS=Homo sapiens GN=EEF1A1 PE=2 SV=1
$50-5		1	1	0.0305	38668.5	8.98	tr|Q8IUB0|Q8IUB0_HUMAN Elongation factor 1-alpha OS=Homo sapiens PE=2 SV=1
$50-6		1	1	0.0276	42824.2	8.54	tr|Q16577|Q16577_HUMAN Elongation factor 1-alpha OS=Homo sapiens GN=PTI-1 PE=2 SV=1
$50-7		1	1	0.0249	47883.1	9.12	tr|A0A087WVQ9|A0A087WVQ9_HUMAN Elongation factor 1-alpha 1 OS=Homo sapiens GN=EEF1A1 PE=1 SV=1
$50-8		1	1	0.0485	24196.2	9.61	tr|Q14222|Q14222_HUMAN EEF1A protein (Fragment) OS=Homo sapiens GN=EEF1A PE=2 SV=1
$50-9		1	1	0.0258	46269.1	9.08	tr|Q9NZS6|Q9NZS6_HUMAN Elongation factor 1-alpha (Fragment) OS=Homo sapiens PE=2 SV=1
$50-10		1	1	0.044	26487.6	9.44	tr|Q8TBL1|Q8TBL1_HUMAN Putative uncharacterized protein (Fragment) OS=Homo sapiens PE=2 SV=1
$50-11		1	1	0.0238	50122.7	9.1	tr|Q6IPN6|Q6IPN6_HUMAN Elongation factor 1-alpha OS=Homo sapiens GN=EEF1A1 PE=2 SV=1
$50-12		1	1	0.0238	50200.8	9.1	tr|A8K9C4|A8K9C4_HUMAN Elongation factor 1-alpha OS=Homo sapiens PE=2 SV=1
$50-13		1	1	0.0324	36911.1	7.8	tr|Q59GP5|Q59GP5_HUMAN Eukaryotic translation elongation factor 1 alpha 2 variant (Fragment) OS=Homo sapiens PE=2 SV=1
$50-14		1	1	0.0238	50184.7	9.14	tr|Q6IPT9|Q6IPT9_HUMAN Elongation factor 1-alpha OS=Homo sapiens GN=EEF1A1 PE=2 SV=1
$50-15		1	1	0.0444	26316.4	9.36	tr|Q96C29|Q96C29_HUMAN Putative uncharacterized protein (Fragment) OS=Homo sapiens PE=2 SV=1
$50-16		1	1	0.0238	50112.6	9.1	tr|Q53G85|Q53G85_HUMAN Elongation factor 1-alpha (Fragment) OS=Homo sapiens PE=2 SV=1
$50-17		1	1	0.0276	43024.5	8.94	tr|Q96RE1|Q96RE1_HUMAN Elongation factor 1-alpha OS=Homo sapiens GN=EEF1A1L14 PE=2 SV=1
$50-18		1	1	0.0438	26616.7	9.36	tr|Q6P082|Q6P082_HUMAN EEF1A1 protein (Fragment) OS=Homo sapiens GN=EEF1A1 PE=2 SV=1
$50-19		1	1	0.0357	33242.2	9.06	tr|Q504Z0|Q504Z0_HUMAN EEF1A1 protein OS=Homo sapiens GN=EEF1A1 PE=2 SV=1
$50-20		1	1	0.0357	33189.2	8.91	tr|B4E2C5|B4E2C5_HUMAN cDNA FLJ54032, highly similar to Elongation factor 1-alpha 1 OS=Homo sapiens PE=2 SV=1
$50-21		1	1	0.0238	50110.7	9.1	tr|Q53GA1|Q53GA1_HUMAN Elongation factor 1-alpha (Fragment) OS=Homo sapiens PE=2 SV=1
$50-22		1	1	0.0301	39256.2	8.97	tr|Q53HR1|Q53HR1_HUMAN Elongation factor 1-alpha (Fragment) OS=Homo sapiens PE=2 SV=1
$50-23		1	1	0.0238	50110.7	9.1	tr|Q53GE9|Q53GE9_HUMAN Elongation factor 1-alpha (Fragment) OS=Homo sapiens PE=2 SV=1
$50-24		1	1	0.0238	50198.7	9.04	tr|Q53HQ7|Q53HQ7_HUMAN Elongation factor 1-alpha (Fragment) OS=Homo sapiens PE=2 SV=1
$50-25		1	1	0.0278	42596.1	9.12	tr|B4DNE0|B4DNE0_HUMAN cDNA FLJ52573, highly similar to Elongation factor 1-alpha 1 OS=Homo sapiens PE=2 SV=1
$50-26		1	1	0.0379	31059.8	9.2	tr|Q6P4C9|Q6P4C9_HUMAN EEF1A1 protein (Fragment) OS=Homo sapiens GN=EEF1A1 PE=2 SV=1
$50-27		1	1	0.0254	46894	9.19	tr|Q53G89|Q53G89_HUMAN Elongation factor 1-alpha (Fragment) OS=Homo sapiens PE=2 SV=1
$50-28		1	1	0.0238	50124.7	9.1	tr|Q53HR5|Q53HR5_HUMAN Elongation factor 1-alpha (Fragment) OS=Homo sapiens PE=2 SV=1
$50-29		1	1	0.0238	50141.6	8.98	tr|Q53HM9|Q53HM9_HUMAN Elongation factor 1-alpha (Fragment) OS=Homo sapiens PE=2 SV=1
$50-30		1	1	0.0383	30700.4	9.29	tr|Q96CD8|Q96CD8_HUMAN Putative uncharacterized protein (Fragment) OS=Homo sapiens PE=2 SV=1
	R15126_4_1275A,9737	K.IGGIGTVPVGR.V	1026.21	0.6829	2	1	2.55	0.5135	585.6	1	13|20	9.75	1	30
$51-1		1	1	0.0302	54303.6	8.41	sp|Q9BZD4|NUF2_HUMAN Kinetochore protein Nuf2 OS=Homo sapiens GN=NUF2 PE=1 SV=2
$51-2		1	1	0.0302	54329.7	8.41	tr|A0A024R8Y0|A0A024R8Y0_HUMAN Cell division cycle associated 1, isoform CRA_a OS=Homo sapiens GN=CDCA1 PE=4 SV=1
$51-3		1	1	0.0633	26018.2	7.08	tr|E9PP32|E9PP32_HUMAN Kinetochore protein Nuf2 OS=Homo sapiens GN=NUF2 PE=1 SV=1
$51-4		1	1	0.0336	48832.4	8.93	tr|E9PQC4|E9PQC4_HUMAN Kinetochore protein Nuf2 OS=Homo sapiens GN=NUF2 PE=1 SV=1
$51-5		1	1	0.0693	23732.4	5.9	tr|B1AQT4|B1AQT4_HUMAN Kinetochore protein Nuf2 (Fragment) OS=Homo sapiens GN=NUF2 PE=1 SV=1
	R15126_4_1275A,14382	K.M*QQLNAAHQEALM*K.L	1645.89	-0.6394	2	1	2.2044	0.1649	626.7	1	14|26	6.5	1	5
$52-1		1	1	0.0198	71926.3	8.29	sp|O43868|S28A2_HUMAN Sodium/nucleoside cotransporter 2 OS=Homo sapiens GN=SLC28A2 PE=2 SV=2
$52-2		1	1	0.0198	72011.5	8.4	tr|Q2M2A7|Q2M2A7_HUMAN Sodium/nucleoside cotransporter OS=Homo sapiens GN=SLC28A2 PE=2 SV=1
$52-3		1	1	0.0198	71900.2	8.29	tr|Q53H72|Q53H72_HUMAN Sodium/nucleoside cotransporter (Fragment) OS=Homo sapiens PE=2 SV=1
	R15126_4_1275A,16271 - 16272	K.RLSGM*EEWIEGEK.Q	1580.74	2.3928	2	1	2.2052	0.113	354.3	6	11|24	4.49	1	3
$53-1		1	1	0.0036	302518	5.95	sp|Q6ZNJ1|NBEL2_HUMAN Neurobeachin-like protein 2 OS=Homo sapiens GN=NBEAL2 PE=1 SV=2
	R15126_4_1275A,8587	K.SISLSSLEPR.R	1089.22	0.1497	2	1	2.7516	0.1536	1269.6	1	15|18	5.72	1	1
$54-1		1	1	0.0181	73243.6	6.73	sp|O00571|DDX3X_HUMAN ATP-dependent RNA helicase DDX3X OS=Homo sapiens GN=DDX3X PE=1 SV=3
$54-2		1	1	0.0182	73153.8	7.24	sp|O15523|DDX3Y_HUMAN ATP-dependent RNA helicase DDX3Y OS=Homo sapiens GN=DDX3Y PE=1 SV=2
$54-3		1	1	0.0182	73153.8	7.24	tr|A0A024R9A4|A0A024R9A4_HUMAN DEAD (Asp-Glu-Ala-Asp) box polypeptide 3, Y-linked, isoform CRA_a OS=Homo sapiens GN=DDX3Y PE=3 SV=1
$54-4		1	1	0.0181	73171.6	6.94	tr|B5BTY4|B5BTY4_HUMAN ATP-dependent RNA helicase DDX3X OS=Homo sapiens GN=DDX3X PE=2 SV=1
$54-5		1	1	0.0178	74579.1	7.72	tr|Q59GX6|Q59GX6_HUMAN DEAD/H (Asp-Glu-Ala-Asp/His) box polypeptide 3 variant (Fragment) OS=Homo sapiens PE=2 SV=1
$54-6		1	1	0.0295	44841.7	6.43	tr|B4E132|B4E132_HUMAN cDNA FLJ53122, highly similar to ATP-dependent RNA helicase DDX3Y (EC 3.6.1.-) OS=Homo sapiens PE=2 SV=1
$54-7		1	1	0.0331	40187.2	7.9	tr|Q5S4N1|Q5S4N1_HUMAN Putative uncharacterized protein (Fragment) OS=Homo sapiens PE=2 SV=1
	R15126_4_1275A,11658	K.SPILVATAVAAR.G	1169.4	0.0703	2	1	2.2103	0.2413	520.6	4	11|22	9.47	1	7
$55-1		1	1	0.0155	94331	5.11	sp|P34932|HSP74_HUMAN Heat shock 70 kDa protein 4 OS=Homo sapiens GN=HSPA4 PE=1 SV=4
$55-2		1	1	0.0186	78606.1	5.1	tr|A0A087WYC1|A0A087WYC1_HUMAN Heat shock 70 kDa protein 4 OS=Homo sapiens GN=HSPA4 PE=1 SV=1
$55-3		1	1	0.0274	52599.9	8.61	tr|A0A087WTS8|A0A087WTS8_HUMAN Heat shock 70 kDa protein 4 OS=Homo sapiens GN=HSPA4 PE=1 SV=1
$55-4		1	1	0.0155	94361	5.11	tr|B4DH02|B4DH02_HUMAN cDNA FLJ50510, highly similar to Heat shock 70 kDa protein 4 OS=Homo sapiens PE=2 SV=1
$55-5		1	1	0.0166	88005.1	5.44	tr|Q59GF8|Q59GF8_HUMAN Heat shock 70kDa protein 4 isoform a variant (Fragment) OS=Homo sapiens PE=2 SV=1
$55-6		1	1	0.019	77364.6	4.99	tr|B4DT47|B4DT47_HUMAN cDNA FLJ54507, highly similar to Heat shock 70 kDa protein 4 OS=Homo sapiens PE=2 SV=1
$55-7		1	1	0.0274	52367.5	8.51	tr|O14992|O14992_HUMAN HS24/P52 OS=Homo sapiens GN=HS24/p52 PE=2 SV=1
$55-8		1	1	0.0177	83155.3	4.99	tr|B4DUS3|B4DUS3_HUMAN cDNA FLJ50691, highly similar to Heat shock 70 kDa protein 4 OS=Homo sapiens PE=2 SV=1
$55-9		1	1	0.0204	72285.7	5.02	tr|B4E354|B4E354_HUMAN cDNA FLJ55293, highly similar to Heat shock 70 kDa protein 4 OS=Homo sapiens PE=2 SV=1
$55-10		1	1	0.0155	94300	5.18	tr|V9HW33|V9HW33_HUMAN Epididymis secretory sperm binding protein Li 5a OS=Homo sapiens GN=HEL-S-5a PE=2 SV=1
$55-11		1	1	0.018	81454.5	5.04	tr|B4DIZ3|B4DIZ3_HUMAN cDNA FLJ52593, highly similar to Heat shock 70 kDa protein 4 OS=Homo sapiens PE=2 SV=1
$55-12		1	1	0.0489	29464	8.55	tr|Q7KYN0|Q7KYN0_HUMAN HS24/P52 protein (Fragment) OS=Homo sapiens GN=HS24/P52 PE=4 SV=1
	R15126_4_1275A,12752	K.VLATAFDTTLGGR.K	1322.49	1.2532	2	1	2.228	0.3769	676.9	1	13|24	5.81	1	12
$56-1		1	1	0.0211	68138.2	6.92	sp|P27694|RFA1_HUMAN Replication protein A 70 kDa DNA-binding subunit OS=Homo sapiens GN=RPA1 PE=1 SV=2
	R15126_4_1275A,12245	K.VVPIASLTPYQSK.W	1403.65	0.2314	2	1	2.3074	0.3852	258.4	1	12|24	8.56	1	1
$57-1		1	1	0.0207	70729.8	8.75	sp|Q9UHB9|SRP68_HUMAN Signal recognition particle subunit SRP68 OS=Homo sapiens GN=SRP68 PE=1 SV=2
$57-2		1	1	0.0247	60227.3	7.95	tr|B4DVI7|B4DVI7_HUMAN cDNA FLJ54176, highly similar to Signal recognition particle 68 kDa protein OS=Homo sapiens PE=2 SV=1
$57-3		1	1	0.0398	37216.7	5.87	tr|Q96K98|Q96K98_HUMAN cDNA FLJ14414 fis, clone HEMBA1004847, highly similar to SIGNAL RECOGNITION PARTICLE 68 KD PROTEIN OS=Homo sapiens PE=2 SV=1
$57-4		1	1	0.0388	38224	5.97	tr|Q96K97|Q96K97_HUMAN cDNA FLJ14416 fis, clone HEMBA1005202, highly similar to SIGNAL RECOGNITION PARTICLE 68 KD PROTEIN OS=Homo sapiens PE=2 SV=1
	R15126_4_1275A,8508	K.YANEVNSDAGAFK.N	1386.45	0.5735	2	1	3.2067	0.4914	1165.1	1	20|24	4.37	1	4
$58-1		1	1	0.0305	66690.4	6.02	sp|P17812|PYRG1_HUMAN CTP synthase 1 OS=Homo sapiens GN=CTPS1 PE=1 SV=2
$58-2		1	1	0.0414	49695.1	7.23	tr|B4E1E0|B4E1E0_HUMAN CTP synthase OS=Homo sapiens PE=2 SV=1
$58-3		1	1	0.0362	55950.3	6.42	tr|B4DMB5|B4DMB5_HUMAN CTP synthase OS=Homo sapiens PE=2 SV=1
	R15126_4_1275A,12611	K.YIDSADLEPITSQEEPVR.Y	2063.21	0.3989	2	1	3.2559	0.543	854.7	1	21|34	3.83	1	3
$59-1		1	1	0.0302	56560	5.26	sp|P06576|ATPB_HUMAN ATP synthase subunit beta, mitochondrial OS=Homo sapiens GN=ATP5B PE=1 SV=3
$59-2		1	1	0.0442	38138.7	5.37	tr|H0YH81|H0YH81_HUMAN ATP synthase subunit beta (Fragment) OS=Homo sapiens GN=ATP5B PE=1 SV=1
$59-3		1	1	0.0593	28392.5	5.85	tr|F8W0P7|F8W0P7_HUMAN ATP synthase subunit beta, mitochondrial (Fragment) OS=Homo sapiens GN=ATP5B PE=1 SV=2
$59-4		1	1	0.0302	56560	5.26	tr|V9HW31|V9HW31_HUMAN ATP synthase subunit beta OS=Homo sapiens GN=HEL-S-271 PE=1 SV=1
$59-5		1	1	0.036	48113.2	4.95	tr|Q0QEN7|Q0QEN7_HUMAN ATP synthase subunit beta (Fragment) OS=Homo sapiens GN=ATP5B PE=2 SV=1
	R15126_4_1275A,22264	R.DQEGQDVLLFIDNIFR.F	1923.12	0.5074	2	1	2.8521	0.4861	494.6	1	13|30	3.84	1	5
$60-1		1	1	0.2353	15404.1	11.13	sp|P68431|H31_HUMAN Histone H3.1 OS=Homo sapiens GN=HIST1H3A PE=1 SV=2
	R15126_4_1275A,21045	R.FQSSAVMALQEACEAYLVGLFEDTNLCAIHAK.R	3589.02	2.5256	3	1	3.9664	0.409	845.9	1	33|124	4.4	1	1
$61-1		1	1	0.0304	49798.9	8.65	sp|Q02742|GCNT1_HUMAN Beta-1,3-galactosyl-O-glycosyl-glycoprotein beta-1,6-N-acetylglucosaminyltransferase OS=Homo sapiens GN=GCNT1 PE=1 SV=2
$61-2		1	1	0.0304	49875	8.65	tr|B2R8E9|B2R8E9_HUMAN cDNA, FLJ93865, highly similar to Homo sapiens glucosaminyl (N-acetyl) transferase 1, core 2 (beta-1,6-N-acetylglucosaminyltransferase) (GCNT1), mRNA OS=Homo sapiens PE=2 SV=1
$61-3		1	1	0.0304	49848	8.65	tr|Q86T81|Q86T81_HUMAN Putative uncharacterized protein DKFZp451M2318 OS=Homo sapiens GN=DKFZp451M2318 PE=2 SV=1
	R15126_4_1275A,19489	R.FVKWQYFEGDVSK.G	1633.83	0.6765	2	1	2.2249	0.2164	477.3	1	11|24	6.07	1	3
$62-1		1	1	0.0196	72691.6	7.06	sp|P31040|SDHA_HUMAN Succinate dehydrogenase [ubiquinone] flavoprotein subunit, mitochondrial OS=Homo sapiens GN=SDHA PE=1 SV=2
$62-2		1	1	0.0196	72691.6	7.06	tr|A0A024QZ30|A0A024QZ30_HUMAN Succinate dehydrogenase complex, subunit A, flavoprotein (Fp), isoform CRA_b OS=Homo sapiens GN=SDHA PE=4 SV=1
$62-3		1	1	0.025	56662.5	7.24	tr|A0A087X1I3|A0A087X1I3_HUMAN Succinate dehydrogenase [ubiquinone] flavoprotein subunit, mitochondrial OS=Homo sapiens GN=SDHA PE=1 SV=1
$62-4		1	1	0.0223	63567.1	6.83	tr|D6RFM5|D6RFM5_HUMAN Succinate dehydrogenase [ubiquinone] flavoprotein subunit, mitochondrial OS=Homo sapiens GN=SDHA PE=1 SV=1
$62-5		1	1	0.0195	72688	7.28	tr|B4DYN5|B4DYN5_HUMAN cDNA FLJ61478, highly similar to Succinate dehydrogenase (ubiquinone) flavoprotein subunit, mitochondrial (EC 1.3.5.1) OS=Homo sapiens PE=2 SV=1
$62-6		1	1	0.0494	28338.4	5.62	tr|B7Z6J5|B7Z6J5_HUMAN cDNA FLJ56858, highly similar to Succinate dehydrogenase (ubiquinone) flavoprotein subunit, mitochondrial (EC 1.3.5.1) OS=Homo sapiens PE=2 SV=1
$62-7		1	1	0.0296	48157.9	6.71	tr|B3KT34|B3KT34_HUMAN cDNA FLJ37560 fis, clone BRCOC2000333, highly similar to Succinate dehydrogenase (ubiquinone) flavoprotein subunit, mitochondrial (EC 1.3.5.1) OS=Homo sapiens PE=2 SV=1
$62-8		1	1	0.0236	60051.2	6.43	tr|Q0QF12|Q0QF12_HUMAN Succinate dehydrogenase complex subunit A (Fragment) OS=Homo sapiens GN=SDHA PE=2 SV=1
	R15126_4_1275A,9056	R.GEGGILINSQGER.F	1330.43	0.1526	2	1	2.2041	0.4078	758.4	1	15|24	4.53	1	8
$63-1		1	1	0.0205	65677.6	6.46	sp|Q9NRF8|PYRG2_HUMAN CTP synthase 2 OS=Homo sapiens GN=CTPS2 PE=1 SV=1
$63-2		1	1	0.0205	65677.6	6.46	tr|A0A024RC00|A0A024RC00_HUMAN CTP synthase OS=Homo sapiens GN=CTPS2 PE=3 SV=1
	R15126_4_1275A,14437	R.GLGLSPDLIVCR.S	1300.52	1.1912	2	1	2.378	0.1075	593.5	1	12|22	5.83	1	2
$64-1		1	1	0.0059	225494	7.95	sp|Q14008|CKAP5_HUMAN Cytoskeleton-associated protein 5 OS=Homo sapiens GN=CKAP5 PE=1 SV=3
$64-2		1	1	0.0126	106966	6.93	tr|Q8IYN5|Q8IYN5_HUMAN CKAP5 protein OS=Homo sapiens GN=CKAP5 PE=2 SV=1
	R15126_4_1275A,10173	R.IEDLEEGQQVIR.S	1429.56	-0.095	2	1	2.7105	0.3764	647.9	1	14|22	4	1	2
$65-1		1	1	0.0202	67560.4	7.18	sp|Q96AE4|FUBP1_HUMAN Far upstream element-binding protein 1 OS=Homo sapiens GN=FUBP1 PE=1 SV=3
$65-2		1	1	0.0198	68903.9	7.73	tr|E9PEB5|E9PEB5_HUMAN Far upstream element-binding protein 1 OS=Homo sapiens GN=FUBP1 PE=1 SV=1
$65-3		1	1	0.0195	69864.9	6.88	tr|B4DT31|B4DT31_HUMAN cDNA FLJ53425, highly similar to Far upstream element-binding protein 1 OS=Homo sapiens PE=2 SV=1
$65-4		1	1	0.0428	32031.2	8.91	tr|Q6PJY1|Q6PJY1_HUMAN FUBP1 protein (Fragment) OS=Homo sapiens GN=FUBP1 PE=2 SV=1
$65-5		1	1	0.0207	66232	7.13	tr|B4E0X8|B4E0X8_HUMAN cDNA FLJ61021, highly similar to Far upstream element-binding protein 1 OS=Homo sapiens PE=2 SV=1
$65-6		1	1	0.0202	69851.1	9.47	tr|B4DWL1|B4DWL1_HUMAN cDNA FLJ59240, highly similar to Far upstream element-binding protein 1 OS=Homo sapiens PE=2 SV=1
$65-7		1	1	0.0264	52064.4	8.65	tr|Q59FU3|Q59FU3_HUMAN Far upstream element-binding protein variant (Fragment) OS=Homo sapiens PE=2 SV=1
	R15126_4_1275A,12280	R.IGGNEGIDVPIPR.F	1337.51	-0.0011	2	1	2.5617	0.3724	795.9	1	15|24	4.37	1	7
$66-1		1	1	0.0348	41149.8	5.37	sp|Q8NCY6|MSD4_HUMAN Myb/SANT-like DNA-binding domain-containing protein 4 OS=Homo sapiens GN=MSANTD4 PE=1 SV=1
	R15126_4_1275A,12346	R.LDIEAERLQVEK.E	1443.63	0.3728	2	1	2.3113	0.1502	504.6	5	12|22	4.41	1	1
$67-1		1	1	0.0116	80007	9.64	sp|Q6IQ21|ZN770_HUMAN Zinc finger protein 770 OS=Homo sapiens GN=ZNF770 PE=2 SV=1
$67-2		1	1	0.0606	15851.5	9.76	tr|H0YM59|H0YM59_HUMAN Zinc finger protein 770 (Fragment) OS=Homo sapiens GN=ZNF770 PE=1 SV=1
$67-3		1	1	0.0116	79912.9	9.64	tr|A8K5X3|A8K5X3_HUMAN cDNA FLJ77553 OS=Homo sapiens PE=2 SV=1
	R15126_4_1275A,9289	R.LLEAKQEK.S	959.122	0.1331	2	1	2.3597	0.1033	548.9	2	12|14	6.14	1	3
$68-1		1	1	0.0408	53651.9	5.06	sp|P08670|VIME_HUMAN Vimentin OS=Homo sapiens GN=VIM PE=1 SV=4
$68-2		1	1	0.0441	49653.6	5.19	tr|B0YJC4|B0YJC4_HUMAN Vimentin OS=Homo sapiens GN=VIM PE=1 SV=1
$68-3		1	1	0.0408	53683.9	5.06	tr|Q53HU8|Q53HU8_HUMAN Vimentin variant (Fragment) OS=Homo sapiens PE=2 SV=1
$68-4		1	1	0.0467	46976.6	4.94	tr|B3KRK8|B3KRK8_HUMAN cDNA FLJ34494 fis, clone HLUNG2005030, highly similar to VIMENTIN OS=Homo sapiens PE=2 SV=1
$68-5		1	1	0.0408	53651.9	5.06	tr|V9HWE1|V9HWE1_HUMAN Epididymis luminal protein 113 OS=Homo sapiens GN=HEL113 PE=2 SV=1
	R15126_4_1275A,18923	R.LLQDSVDFSLADAINTEFK.N	2127.34	-0.2423	2	1	2.4896	0.3542	708.3	1	14|36	3.84	1	5
$69-1		1	1	0.0131	116998	7.98	sp|O75912|DGKI_HUMAN Diacylglycerol kinase iota OS=Homo sapiens GN=DGKI PE=1 SV=1
$69-2		1	1	0.0161	97949.1	8.06	tr|Q59GE2|Q59GE2_HUMAN Diacylglycerol kinase (Fragment) OS=Homo sapiens PE=2 SV=1
$69-3		1	1	0.0191	82162.9	6.38	tr|E9PFX6|E9PFX6_HUMAN Diacylglycerol kinase OS=Homo sapiens GN=DGKI PE=3 SV=1
$69-4		1	1	0.013	118509	8.26	tr|E7EWQ4|E7EWQ4_HUMAN Diacylglycerol kinase OS=Homo sapiens GN=DGKI PE=3 SV=2
$69-5		1	1	0.0134	115052	8.09	tr|E7EM72|E7EM72_HUMAN Diacylglycerol kinase OS=Homo sapiens GN=DGKI PE=3 SV=1
$69-6		1	1	0.015	104752	8.16	tr|A0A087WV00|A0A087WV00_HUMAN Diacylglycerol kinase OS=Homo sapiens GN=DGKI PE=3 SV=1
	R15126_4_1275A,6702	R.LQEDLQSVSSGSQR.V	1534.61	0.07	2	1	2.2854	0.2764	614.2	1	14|26	4.37	1	6
$70-1		1	1	0.0232	73525.8	6.68	sp|O15231|ZN185_HUMAN Zinc finger protein 185 OS=Homo sapiens GN=ZNF185 PE=1 SV=3
$70-2		1	1	0.034	49933.3	5.38	tr|Q6MZQ8|Q6MZQ8_HUMAN Putative uncharacterized protein DKFZp686B22130 (Fragment) OS=Homo sapiens GN=DKFZp686B22130 PE=2 SV=1
$70-3		1	1	0.042	40332.2	5.12	tr|B4E2L1|B4E2L1_HUMAN cDNA FLJ52900, moderately similar to Zinc finger protein 185 OS=Homo sapiens PE=2 SV=1
	R15126_4_1275A,14061	R.LVAPDVEGM*RSSPGNK.D	1673.87	0.0904	2	1	2.2253	0.2148	345.5	8	12|30	6.07	1	3
$71-1		1	1	0.0206	58156.6	9.12	sp|Q8N159|NAGS_HUMAN N-acetylglutamate synthase, mitochondrial OS=Homo sapiens GN=NAGS PE=1 SV=1
$71-2		1	1	0.0299	40362.4	8.97	tr|Q2NKP2|Q2NKP2_HUMAN NAGS protein OS=Homo sapiens GN=NAGS PE=2 SV=1
$71-3		1	1	0.0215	55951	8.7	tr|K7EK11|K7EK11_HUMAN N-acetylglutamate synthase, mitochondrial (Fragment) OS=Homo sapiens GN=NAGS PE=4 SV=1
	R15126_4_1275A,14584	R.LVDLVNASFGK.K	1163.35	1.2584	2	1	2.2187	0.1661	561.2	2	12|20	5.84	1	3
$72-1		1	1	0.1494	16832.2	5.07	sp|P63241|IF5A1_HUMAN Eukaryotic translation initiation factor 5A-1 OS=Homo sapiens GN=EIF5A PE=1 SV=2
$72-2		1	1	0.1575	16019.2	4.85	tr|I3L397|I3L397_HUMAN Eukaryotic translation initiation factor 5A (Fragment) OS=Homo sapiens GN=EIF5A PE=1 SV=4
$72-3		1	1	0.1237	20503.7	5.09	tr|I3L504|I3L504_HUMAN Eukaryotic translation initiation factor 5A-1 OS=Homo sapiens GN=EIF5A PE=1 SV=1
	R15126_4_1275A,19729	R.NDFQLIGIQDGYLSLLQDSGEVR.E	2581.82	0.7385	2	1	2.7477	0.4999	540.6	1	15|44	3.84	1	3
$73-1		1	1	0.0204	65265.8	6.49	sp|Q8NFF5|FAD1_HUMAN FAD synthase OS=Homo sapiens GN=FLAD1 PE=1 SV=1
$73-2		1	1	0.0938	14786.9	5.67	tr|Q5T190|Q5T190_HUMAN FAD synthase OS=Homo sapiens GN=FLAD1 PE=1 SV=1
	R15126_4_1275A,13548 - 13549	R.PAYLLENEEEER.N	1492.57	0.0334	2	1	2.6144	0.2232	678	5	11|22	3.98	1	2
$74-1		1	1	0.0106	94087.2	10.01	sp|Q9H8H2|DDX31_HUMAN Probable ATP-dependent RNA helicase DDX31 OS=Homo sapiens GN=DDX31 PE=2 SV=2
$74-2		1	1	0.0121	83516.3	9.89	tr|F8WAJ0|F8WAJ0_HUMAN Probable ATP-dependent RNA helicase DDX31 OS=Homo sapiens GN=DDX31 PE=1 SV=2
$74-3		1	1	0.0562	18013.7	10.45	tr|B4E3G7|B4E3G7_HUMAN cDNA FLJ56295, highly similar to Probable ATP-dependent RNA helicase DDX31 (EC 3.6.1.-) OS=Homo sapiens PE=2 SV=1
$74-4		1	1	0.0125	80931.5	9.85	tr|B4DYZ1|B4DYZ1_HUMAN cDNA FLJ59786, highly similar to Probable ATP-dependent RNA helicase DDX31 (EC 3.6.1.-) OS=Homo sapiens PE=2 SV=1
	R15126_4_1275A,6938	R.PVVKQVQEK.V	1055.25	1.756	1	1	2.3671	0.1774	615.9	6	11|16	9.01	1	4
$75-1		1	1	0.0217	64177.8	6.5	sp|A0AVF1|IFT56_HUMAN Intraflagellar transport protein 56 OS=Homo sapiens GN=TTC26 PE=2 SV=1
$75-2		1	1	0.0284	48788.3	7.94	tr|B7Z2T3|B7Z2T3_HUMAN Intraflagellar transport protein 56 OS=Homo sapiens GN=TTC26 PE=1 SV=1
$75-3		1	1	0.0267	51996.8	6.19	tr|B7Z1H0|B7Z1H0_HUMAN cDNA FLJ53971 OS=Homo sapiens PE=2 SV=1
	R15126_4_1275A,13715	R.QDDVQEAYNLIK.D	1436.55	1.15	2	1	2.4185	0.1724	355.3	6	12|22	4.03	1	3
$76-1		1	1	0.0507	47168.9	7.01	sp|P06733|ENOA_HUMAN Alpha-enolase OS=Homo sapiens GN=ENO1 PE=1 SV=2
$76-2		1	1	0.0507	46986.8	7.58	sp|P13929|ENOB_HUMAN Beta-enolase OS=Homo sapiens GN=ENO3 PE=1 SV=5
$76-3		1	1	0.0507	47268.6	4.91	sp|P09104|ENOG_HUMAN Gamma-enolase OS=Homo sapiens GN=ENO2 PE=1 SV=3
$76-4		1	1	0.0507	47268.6	4.91	tr|Q6FHV6|Q6FHV6_HUMAN ENO2 protein OS=Homo sapiens GN=ENO2 PE=1 SV=1
$76-5		1	1	0.0645	36848.2	6.34	tr|D3DTL4|D3DTL4_HUMAN Enolase OS=Homo sapiens GN=ENO3 PE=3 SV=1
$76-6		1	1	0.0507	47168.9	7.01	tr|A0A024R4F1|A0A024R4F1_HUMAN Enolase 1, (Alpha), isoform CRA_a OS=Homo sapiens GN=ENO1 PE=3 SV=1
$76-7		1	1	0.0698	34762.3	4.74	tr|F5H0C8|F5H0C8_HUMAN Enolase OS=Homo sapiens GN=ENO2 PE=1 SV=1
$76-8		1	1	0.163	14535.6	9.25	tr|A4QMW8|A4QMW8_HUMAN Enolase (Fragment) OS=Homo sapiens GN=ENO1 PE=2 SV=1
$76-9		1	1	0.0651	36554.6	6.16	tr|E2DRY6|E2DRY6_HUMAN Enolase OS=Homo sapiens PE=2 SV=1
$76-10		1	1	0.1429	16827.3	8.62	tr|Q9NPL4|Q9NPL4_HUMAN Enolase (Fragment) OS=Homo sapiens PE=2 SV=1
	R15126_4_1275A,20696	R.SGETEDTFIADLVVGLCTGQIK.T	2354.59	-1.3782	2	1	2.2441	0.3311	400.1	1	13|42	3.92	1	10
$77-1		1	1	0.0379	29743.8	5.9	tr|B4DY97|B4DY97_HUMAN cDNA FLJ60954 OS=Homo sapiens PE=2 SV=1
	R15126_4_1275A,8088	R.SGLKISVLSR.K	1060.27	0.0398	2	1	2.2037	0.1347	904.1	1	14|18	11	1	1
$78-1		1	1	0.0267	70670.9	9.52	sp|P11940|PABP1_HUMAN Polyadenylate-binding protein 1 OS=Homo sapiens GN=PABPC1 PE=1 SV=2
$78-2		1	1	0.0264	70783	9.31	sp|Q13310|PABP4_HUMAN Polyadenylate-binding protein 4 OS=Homo sapiens GN=PABPC4 PE=1 SV=1
$78-3		1	1	0.0276	67970.9	9.47	tr|B1ANR0|B1ANR0_HUMAN Polyadenylate-binding protein OS=Homo sapiens GN=PABPC4 PE=1 SV=1
$78-4		1	1	0.0267	70670.9	9.52	tr|A0A024R9C1|A0A024R9C1_HUMAN Polyadenylate-binding protein OS=Homo sapiens GN=PABPC1 PE=3 SV=1
$78-5		1	1	0.0406	47335.1	9.04	tr|A0A024R9E2|A0A024R9E2_HUMAN Poly(A) binding protein, cytoplasmic 1, isoform CRA_c OS=Homo sapiens GN=PABPC1 PE=4 SV=1
$78-6		1	1	0.0288	65748.2	9.65	tr|E7EQV3|E7EQV3_HUMAN Polyadenylate-binding protein OS=Homo sapiens GN=PABPC1 PE=1 SV=1
$78-7		1	1	0.0977	19598.4	5.54	tr|H0YBN4|H0YBN4_HUMAN Polyadenylate-binding protein 1 (Fragment) OS=Homo sapiens GN=PABPC1 PE=1 SV=4
$78-8		1	1	0.1574	12202.8	8.6	tr|E5RGH3|E5RGH3_HUMAN Polyadenylate-binding protein 1 (Fragment) OS=Homo sapiens GN=PABPC1 PE=1 SV=1
$78-9		1	1	0.1441	13302.3	8.73	tr|E5RH24|E5RH24_HUMAN Polyadenylate-binding protein 1 (Fragment) OS=Homo sapiens GN=PABPC1 PE=1 SV=1
$78-10		1	1	0.0326	58536.1	9.31	tr|A0A087WTT1|A0A087WTT1_HUMAN Polyadenylate-binding protein OS=Homo sapiens GN=PABPC1 PE=1 SV=1
$78-11		1	1	0.0281	67138.9	9.55	tr|E7ERJ7|E7ERJ7_HUMAN Polyadenylate-binding protein OS=Homo sapiens GN=PABPC1 PE=1 SV=1
$78-12		1	1	0.0288	65626.1	9.69	tr|B4DZW4|B4DZW4_HUMAN Polyadenylate-binding protein OS=Homo sapiens PE=2 SV=1
$78-13		1	1	0.0267	70615.9	9.55	tr|B3KT93|B3KT93_HUMAN Polyadenylate-binding protein OS=Homo sapiens PE=2 SV=1
$78-14		1	1	0.0281	67110.8	9.52	tr|B4DQX0|B4DQX0_HUMAN Polyadenylate-binding protein OS=Homo sapiens PE=2 SV=1
$78-15		1	1	0.2267	8417.62	4.83	tr|E5RHG7|E5RHG7_HUMAN Polyadenylate-binding protein 1 (Fragment) OS=Homo sapiens GN=PABPC1 PE=1 SV=1
$78-16		1	1	0.1318	14394.5	8.93	tr|B1ANR1|B1ANR1_HUMAN Polyadenylate-binding protein 4 (Fragment) OS=Homo sapiens GN=PABPC4 PE=1 SV=1
$78-17		1	1	0.0258	72360.7	9.38	tr|Q6IQ30|Q6IQ30_HUMAN Polyadenylate-binding protein OS=Homo sapiens GN=PABPC4 PE=2 SV=1
$78-18		1	1	0.1318	14470.7	8.93	tr|E5RJB9|E5RJB9_HUMAN Polyadenylate-binding protein 1 (Fragment) OS=Homo sapiens GN=PABPC1 PE=1 SV=1
	R15126_4_1275A,13144	R.SLGYAYVNFQQPADAER.A	1930.07	-0.6865	2	1	2.275	0.4579	703.8	1	15|32	4.37	1	18
$79-1		1	1	0.0176	107413	5.03	sp|Q14596|NBR1_HUMAN Next to BRCA1 gene 1 protein OS=Homo sapiens GN=NBR1 PE=1 SV=3
$79-2		1	1	0.0203	92949.1	4.9	tr|B7Z5R6|B7Z5R6_HUMAN Next to BRCA1 gene 1 protein OS=Homo sapiens GN=NBR1 PE=1 SV=1
$79-3		1	1	0.0176	107413	5.03	tr|A0A024R1V3|A0A024R1V3_HUMAN Neighbor of BRCA1 gene 1, isoform CRA_a OS=Homo sapiens GN=NBR1 PE=4 SV=1
$79-4		1	1	0.019	99474.7	5.22	tr|A0A024R1Y3|A0A024R1Y3_HUMAN Neighbor of BRCA1 gene 1, isoform CRA_c OS=Homo sapiens GN=NBR1 PE=4 SV=1
$79-5		1	1	0.0176	107433	5	tr|A8K1U0|A8K1U0_HUMAN cDNA FLJ75601, highly similar to Homo sapiens neighbor of BRCA1 gene 1 (NBR1), transcript variant 1, mRNA OS=Homo sapiens PE=2 SV=1
	R15126_4_1275A,9183	R.SLTLDAAPDHNPPCRQK.S	1921.1	0.7037	2	1	2.2027	0.1763	292	8	12|32	6.46	1	5
$80-1		1	1	0.1748	11536.2	6.19	tr|Q562M3|Q562M3_HUMAN Actin-like protein (Fragment) OS=Homo sapiens GN=ACT PE=3 SV=1
	R15126_4_1275A,11927	R.VAPEEHPVLLTQAPLNPK.A	1954.26	-0.5751	2	1	2.5584	0.1473	633	2	17|34	5.4	1	1
$81-1		1	1	0.0553	22484.9	8.98	sp|Q96HU8|DIRA2_HUMAN GTP-binding protein Di-Ras2 OS=Homo sapiens GN=DIRAS2 PE=1 SV=1
	R15126_4_1275A,11433	R.VAVFGAGGVGK.S	962.128	-0.4603	2	1	2.3098	0.2528	1005.8	1	15|20	8.72	1	1
